# Supplementary material for: 3-Acetyl-2-methyl-4-(pyridin-3-yl)-1,4-di­hydro­indeno­[1,2-b]pyridin-5-one
Source: Acta Crystallogr Sect E Struct Rep Online. 2013 Apr 13;69(Pt 5):o717. doi: 10.1107/S1600536813009719 (PMC3648250; doi:10.1107/S1600536813009719)
Supplement: Supplementary file 1 [file e-69-0o717-sup1.cif]

##############################################################################
#                                                                            #
# This CIF contains the data in a paper accepted for publication in          #
# Acta Crystallographica Section E. It conforms to the requirements of       #
# Notes for Authors for Acta Crystallographica Section E, and has been       #
# peer reviewed under the auspices of the IUCr Commission on Journals.       #
#                                                                            #
# Full details of the Crystallographic Information File format               #
# are given in the paper "The Crystallographic Information File (CIF):       #
# a New Standard Archive File for Crystallography" by S. R. Hall, F. H.      #
# Allen and I. D. Brown [Acta Cryst. (1991), A47, 655-685].                  #
#                                                                            #
# The current version of the core CIF dictionary is obtainable from          #
# ftp://ftp.iucr.org/pub/cif_core.dic.                                       #
#                                                                            #
# Software is freely available for graphical display of the structure(s)     #
# in this CIF. For information consult the CIF software page                 #
# http://www.iucr.org/resources/cif/software.                                #
#                                                                            #
# This file may be used for bona fide research purposes within the           #
# scientific community so long as proper attribution is given to the journal # 
# article from which it was obtained.                                        #
#                                                                            #
##############################################################################
data_I
_audit_creation_method     SHELXL-97
_chemical_name_systematic
;
3-Acetyl-2-methyl-4-(pyridin-3-yl)-1,4-dihydroindeno[1,2-<i>b</i>]pyridin-5-one
;
_chemical_name_common     ?
_chemical_formula_moiety     'C20 H16 N2 O2'
_chemical_formula_sum     'C20 H16 N2 O2'
_chemical_formula_iupac     'C20 H16 N2 O2'
_chemical_formula_weight     316.35
_chemical_melting_point     ?
_symmetry_cell_setting     triclinic
_symmetry_space_group_name_H-M     'P -1'
_symmetry_space_group_name_Hall     '-P 1'
loop_
    _symmetry_equiv_pos_as_xyz
    'x, y, z'
    '-x, -y, -z'
_cell_length_a     8.4361(3)
_cell_length_b     8.8812(3)
_cell_length_c     11.2582(4)
_cell_angle_alpha     87.692(2)
_cell_angle_beta     71.022(2)
_cell_angle_gamma     89.210(2)
_cell_volume     797.00(5)
_cell_formula_units_Z     2
_cell_measurement_reflns_used     8654
_cell_measurement_theta_min     0.998
_cell_measurement_theta_max     27.485
_cell_measurement_temperature     190(2)
_exptl_crystal_description     'plate'
_exptl_crystal_colour     'red'
_exptl_crystal_size_max     0.30
_exptl_crystal_size_mid     0.28
_exptl_crystal_size_min     0.13
_exptl_crystal_density_diffrn     1.318
_exptl_crystal_density_meas     ?
_exptl_crystal_density_method     'not measured'
_exptl_crystal_F_000     332
_exptl_absorpt_coefficient_mu     0.086
_exptl_absorpt_correction_type     none
_exptl_absorpt_process_details     ?
_exptl_absorpt_correction_T_min     ?
_exptl_absorpt_correction_T_max     ?
_exptl_special_details     ?
_diffrn_ambient_temperature     190(2)
_diffrn_radiation_type     MoK\a
_diffrn_radiation_wavelength     0.71073
_diffrn_radiation_source     'fine-focus sealed tube'
_diffrn_radiation_monochromator     graphite
_diffrn_measurement_device_type     'Nonius KappaCCD'
_diffrn_measurement_method     'CCD'
_diffrn_detector_area_resol_mean     ?
_diffrn_reflns_number     5442
_diffrn_reflns_av_R_equivalents     0.0198
_diffrn_reflns_av_sigmaI/netI     0.0434
_diffrn_reflns_theta_min     2.65
_diffrn_reflns_theta_max     27.45
_diffrn_reflns_theta_full     27.45
_diffrn_measured_fraction_theta_max     0.993
_diffrn_measured_fraction_theta_full     0.993
_diffrn_reflns_limit_h_min     -10
_diffrn_reflns_limit_h_max     10
_diffrn_reflns_limit_k_min     -11
_diffrn_reflns_limit_k_max     10
_diffrn_reflns_limit_l_min     -14
_diffrn_reflns_limit_l_max     14
_diffrn_standards_number     ?
_diffrn_standards_interval_count     ?
_diffrn_standards_interval_time     ?
_diffrn_standards_decay_%     ?
_refine_special_details
;
Refinement of <i>F</i>^2^ against ALL reflections. The weighted <i>R</i>-factor
<i>wR</i> and goodness of fit <i>S</i> are based on <i>F</i>^2^, conventional
<i>R</i>-factors <i>R</i> are based on <i>F</i>, with <i>F</i> set to zero for
negative <i>F</i>^2^. The threshold expression of <i>F</i>^2^ >
\s(<i>F</i>^2^) is used only for calculating <i>R</i>-factors(gt) <i>etc</i>.
and is not relevant to the choice of reflections for refinement.
<i>R</i>-factors based on <i>F</i>^2^ are statistically about twice as large
as those based on <i>F</i>, and <i>R</i>- factors based on ALL data will be
even larger.
;
_reflns_number_total     3615
_reflns_number_gt     2753
_reflns_threshold_expression     I>2sigma(I)
_refine_ls_structure_factor_coef     Fsqd
_refine_ls_matrix_type     full
_refine_ls_R_factor_all     0.0678
_refine_ls_R_factor_gt     0.0469
_refine_ls_wR_factor_gt     0.1128
_refine_ls_wR_factor_ref     0.1244
_refine_ls_goodness_of_fit_ref     1.041
_refine_ls_restrained_S_all     1.041
_refine_ls_number_reflns     3615
_refine_ls_number_parameters     219
_refine_ls_number_restraints     0
_refine_ls_hydrogen_treatment     constr
_refine_ls_weighting_scheme     calc
_refine_ls_weighting_details
         'calc w=1/[\s^2^(Fo^2^)+(0.0583P)^2^+0.1857P] where P=(Fo^2^+2Fc^2^)/3'
_atom_sites_solution_hydrogens     geom
_atom_sites_solution_primary     direct
_atom_sites_solution_secondary     difmap
_refine_ls_shift/su_max     0.000
_refine_ls_shift/su_mean     0.000
_refine_diff_density_max     0.231
_refine_diff_density_min     -0.231
_refine_ls_extinction_method     none
_refine_ls_extinction_coef     ?
loop_
    _atom_type_symbol
    _atom_type_description
    _atom_type_scat_dispersion_real
    _atom_type_scat_dispersion_imag
    _atom_type_scat_source
    'C' 'C' 0.0033 0.0016
                         'International Tables Vol C Tables 4.2.6.8 and 6.1.1.4'
    'H' 'H' 0.0000 0.0000
                         'International Tables Vol C Tables 4.2.6.8 and 6.1.1.4'
    'N' 'N' 0.0061 0.0033
                         'International Tables Vol C Tables 4.2.6.8 and 6.1.1.4'
    'O' 'O' 0.0106 0.0060
                         'International Tables Vol C Tables 4.2.6.8 and 6.1.1.4'
_computing_data_collection     'COLLECT (Hooft, 1998)'
_computing_cell_refinement     'SCALEPACK (Otwinowski & Minor, 1997)'
_computing_data_reduction     'DENZO and SCALEPACK (Otwinowski & Minor, 1997)'
_computing_structure_solution     'SHELXS97 (Sheldrick, 2008)'
_computing_structure_refinement     'SHELXL97 (Sheldrick, 2008)'
_computing_molecular_graphics     'ORTEP-3 for Windows (Farrugia, 2012)'
_computing_publication_material     'SHELXL97 (Sheldrick, 2008)'
loop_
    _atom_site_type_symbol
    _atom_site_label
    _atom_site_fract_x
    _atom_site_fract_y
    _atom_site_fract_z
    _atom_site_U_iso_or_equiv
    _atom_site_adp_type
    _atom_site_calc_flag
    _atom_site_refinement_flags
    _atom_site_occupancy
    _atom_site_symmetry_multiplicity
    _atom_site_disorder_assembly
    _atom_site_disorder_group
    N N1 0.95378(15) 0.05051(14) 0.30285(11) 0.0282(3) Uani d . 1 1 . .
    H H1A 0.9247 0.1425 0.2948 0.034 Uiso calc R 1 1 . .
    O O14 0.77556(15) -0.36855(13) 0.58601(11) 0.0409(3) Uani d . 1 1 . .
    C C5 0.90043(17) -0.18330(16) 0.41963(13) 0.0245(3) Uani d . 1 1 . .
    C C6 0.86632(17) -0.03576(16) 0.40434(13) 0.0243(3) Uani d . 1 1 . .
    C C23 0.9277(2) -0.53299(17) 0.30646(16) 0.0355(4) Uani d . 1 1 . .
    H H3 0.9676 -0.5603 0.3722 0.043 Uiso calc R 1 1 . .
    N N22 0.85901(19) -0.64053(15) 0.25866(14) 0.0424(4) Uani d . 1 1 . .
    C C18 0.94286(16) -0.38372(16) 0.26401(13) 0.0237(3) Uani d . 1 1 . .
    C C3 1.13273(17) -0.15786(17) 0.21807(13) 0.0258(3) Uani d . 1 1 . .
    C C19 0.87866(18) -0.34450(17) 0.16849(14) 0.0287(3) Uani d . 1 1 . .
    H H3A 0.8850 -0.2454 0.1373 0.034 Uiso calc R 1 1 . .
    C C15 1.27713(18) -0.22251(19) 0.11903(15) 0.0336(4) Uani d . 1 1 . .
    C C4 1.02827(17) -0.26829(16) 0.32047(13) 0.0245(3) Uani d . 1 1 . .
    H H7 1.1027 -0.3218 0.3589 0.029 Uiso calc R 1 1 . .
    C C2 1.09093(18) -0.01006(17) 0.21154(13) 0.0279(3) Uani d . 1 1 . .
    C C13 0.78546(18) -0.24006(18) 0.53979(13) 0.0287(3) Uani d . 1 1 . .
    O O16 1.33862(17) -0.16140(15) 0.01533(11) 0.0523(4) Uani d . 1 1 . .
    C C24 1.1816(2) 0.1054(2) 0.11276(16) 0.0412(4) Uani d . 1 1 . .
    H H11A 1.2993 0.0830 0.0844 0.062 Uiso calc R 1 1 . .
    H H11B 1.1638 0.2036 0.1475 0.062 Uiso calc R 1 1 . .
    H H11C 1.1397 0.1034 0.0431 0.062 Uiso calc R 1 1 . .
    C C20 0.80500(19) -0.45370(19) 0.11972(15) 0.0346(4) Uani d . 1 1 . .
    H H12 0.7604 -0.4287 0.0560 0.042 Uiso calc R 1 1 . .
    C C7 0.72519(17) 0.01618(17) 0.51290(13) 0.0274(3) Uani d . 1 1 . .
    C C21 0.7984(2) -0.59916(19) 0.16626(16) 0.0372(4) Uani d . 1 1 . .
    H H14 0.7498 -0.6722 0.1322 0.045 Uiso calc R 1 1 . .
    C C12 0.67731(18) -0.10812(18) 0.59719(14) 0.0294(3) Uani d . 1 1 . .
    C C8 0.64311(19) 0.15161(19) 0.53788(15) 0.0340(4) Uani d . 1 1 . .
    H H16 0.6747 0.2341 0.4818 0.041 Uiso calc R 1 1 . .
    C C10 0.4653(2) 0.0398(2) 0.73495(16) 0.0434(4) Uani d . 1 1 . .
    H H17 0.3782 0.0497 0.8102 0.052 Uiso calc R 1 1 . .
    C C9 0.5097(2) 0.1612(2) 0.65120(16) 0.0411(4) Uani d . 1 1 . .
    H H18 0.4505 0.2511 0.6699 0.049 Uiso calc R 1 1 . .
    C C17 1.3462(2) -0.3722(2) 0.14648(18) 0.0454(5) Uani d . 1 1 . .
    H H19A 1.2708 -0.4510 0.1440 0.068 Uiso calc R 1 1 . .
    H H19B 1.3582 -0.3725 0.2284 0.068 Uiso calc R 1 1 . .
    H H19C 1.4536 -0.3885 0.0846 0.068 Uiso calc R 1 1 . .
    C C11 0.54884(19) -0.0980(2) 0.70877(15) 0.0376(4) Uani d . 1 1 . .
    H H20 0.5183 -0.1803 0.7652 0.045 Uiso calc R 1 1 . .
loop_
    _atom_site_aniso_label
    _atom_site_aniso_U_11
    _atom_site_aniso_U_22
    _atom_site_aniso_U_33
    _atom_site_aniso_U_12
    _atom_site_aniso_U_13
    _atom_site_aniso_U_23
    N1 0.0341(6) 0.0202(6) 0.0261(6) -0.0024(5) -0.0044(5) 0.0028(5)
    O14 0.0472(7) 0.0363(7) 0.0346(6) -0.0057(5) -0.0084(5) 0.0139(5)
    C5 0.0275(7) 0.0254(8) 0.0205(7) -0.0041(6) -0.0078(6) 0.0001(6)
    C6 0.0267(7) 0.0260(8) 0.0204(7) -0.0037(5) -0.0077(6) -0.0022(6)
    C23 0.0484(9) 0.0247(8) 0.0374(9) -0.0005(7) -0.0197(7) 0.0021(7)
    N22 0.0566(9) 0.0241(7) 0.0477(9) -0.0066(6) -0.0184(7) 0.0002(6)
    C18 0.0234(6) 0.0221(7) 0.0243(7) 0.0018(5) -0.0058(5) -0.0023(6)
    C3 0.0262(7) 0.0304(8) 0.0199(7) -0.0047(6) -0.0057(6) -0.0028(6)
    C19 0.0318(7) 0.0245(8) 0.0305(8) 0.0000(6) -0.0112(6) 0.0005(6)
    C15 0.0292(7) 0.0397(9) 0.0290(8) -0.0078(6) -0.0040(6) -0.0111(7)
    C4 0.0268(7) 0.0247(7) 0.0233(7) -0.0004(5) -0.0097(6) -0.0004(6)
    C2 0.0315(7) 0.0306(8) 0.0202(7) -0.0073(6) -0.0062(6) 0.0006(6)
    C13 0.0300(7) 0.0339(9) 0.0231(7) -0.0066(6) -0.0101(6) 0.0031(6)
    O16 0.0564(8) 0.0545(8) 0.0305(7) -0.0109(6) 0.0084(6) -0.0084(6)
    C24 0.0468(9) 0.0371(10) 0.0320(9) -0.0098(8) -0.0027(7) 0.0075(7)
    C20 0.0344(8) 0.0404(9) 0.0322(8) -0.0029(7) -0.0149(7) -0.0036(7)
    C7 0.0270(7) 0.0321(8) 0.0238(7) -0.0031(6) -0.0088(6) -0.0049(6)
    C21 0.0370(8) 0.0359(9) 0.0372(9) -0.0104(7) -0.0088(7) -0.0084(7)
    C12 0.0277(7) 0.0388(9) 0.0220(7) -0.0045(6) -0.0080(6) -0.0031(6)
    C8 0.0350(8) 0.0355(9) 0.0322(8) 0.0010(6) -0.0111(7) -0.0091(7)
    C10 0.0294(8) 0.0696(13) 0.0284(9) 0.0008(8) -0.0041(7) -0.0165(9)
    C9 0.0338(8) 0.0522(11) 0.0389(9) 0.0079(7) -0.0119(7) -0.0198(8)
    C17 0.0326(8) 0.0541(12) 0.0476(10) 0.0104(7) -0.0086(8) -0.0216(9)
    C11 0.0313(8) 0.0558(11) 0.0234(8) -0.0073(7) -0.0057(6) -0.0018(7)
_geom_special_details
;
All e.s.d.'s (except the e.s.d. in the dihedral angle between two l.s. planes)
are estimated using the full covariance matrix. The cell e.s.d.'s are taken
into account individually in the estimation of e.s.d.'s in distances, angles
and torsion angles; correlations between e.s.d.'s in cell parameters are only
used when they are defined by crystal symmetry. An approximate (isotropic)
treatment of cell e.s.d.'s is used for estimating e.s.d.'s involving l.s.
planes.
;
loop_
    _geom_bond_atom_site_label_1
    _geom_bond_atom_site_label_2
    _geom_bond_site_symmetry_2
    _geom_bond_distance
    _geom_bond_publ_flag
    N1 C6 . 1.3541(18) ?
    N1 C2 . 1.3923(19) ?
    N1 H1A . 0.8600 ?
    O14 C13 . 1.2274(19) ?
    C5 C6 . 1.354(2) ?
    C5 C13 . 1.459(2) ?
    C5 C4 . 1.497(2) ?
    C6 C7 . 1.486(2) ?
    C23 N22 . 1.340(2) ?
    C23 C18 . 1.384(2) ?
    C23 H3 . 0.9300 ?
    N22 C21 . 1.338(2) ?
    C18 C19 . 1.3837(19) ?
    C18 C4 . 1.5312(18) ?
    C3 C2 . 1.360(2) ?
    C3 C15 . 1.485(2) ?
    C3 C4 . 1.529(2) ?
    C19 C20 . 1.382(2) ?
    C19 H3A . 0.9300 ?
    C15 O16 . 1.220(2) ?
    C15 C17 . 1.505(2) ?
    C4 H7 . 0.9800 ?
    C2 C24 . 1.500(2) ?
    C13 C12 . 1.507(2) ?
    C24 H11A . 0.9600 ?
    C24 H11B . 0.9600 ?
    C24 H11C . 0.9600 ?
    C20 C21 . 1.369(2) ?
    C20 H12 . 0.9300 ?
    C7 C8 . 1.372(2) ?
    C7 C12 . 1.400(2) ?
    C21 H14 . 0.9300 ?
    C12 C11 . 1.372(2) ?
    C8 C9 . 1.405(2) ?
    C8 H16 . 0.9300 ?
    C10 C9 . 1.375(3) ?
    C10 C11 . 1.398(3) ?
    C10 H17 . 0.9300 ?
    C9 H18 . 0.9300 ?
    C17 H19A . 0.9600 ?
    C17 H19B . 0.9600 ?
    C17 H19C . 0.9600 ?
    C11 H20 . 0.9300 ?
loop_
    _geom_angle_atom_site_label_1
    _geom_angle_atom_site_label_2
    _geom_angle_atom_site_label_3
    _geom_angle_site_symmetry_1
    _geom_angle_site_symmetry_3
    _geom_angle
    _geom_angle_publ_flag
    C6 N1 C2 . . 119.88(13) ?
    C6 N1 H1A . . 120.1 ?
    C2 N1 H1A . . 120.1 ?
    C6 C5 C13 . . 108.51(13) ?
    C6 C5 C4 . . 122.68(13) ?
    C13 C5 C4 . . 128.66(13) ?
    C5 C6 N1 . . 123.00(13) ?
    C5 C6 C7 . . 111.18(13) ?
    N1 C6 C7 . . 125.81(13) ?
    N22 C23 C18 . . 124.02(15) ?
    N22 C23 H3 . . 118.0 ?
    C18 C23 H3 . . 118.0 ?
    C21 N22 C23 . . 117.45(14) ?
    C19 C18 C23 . . 117.09(13) ?
    C19 C18 C4 . . 121.92(13) ?
    C23 C18 C4 . . 120.99(13) ?
    C2 C3 C15 . . 120.83(13) ?
    C2 C3 C4 . . 122.57(13) ?
    C15 C3 C4 . . 116.45(13) ?
    C20 C19 C18 . . 119.51(14) ?
    C20 C19 H3A . . 120.2 ?
    C18 C19 H3A . . 120.2 ?
    O16 C15 C3 . . 122.70(16) ?
    O16 C15 C17 . . 118.81(15) ?
    C3 C15 C17 . . 118.46(14) ?
    C5 C4 C3 . . 109.63(12) ?
    C5 C4 C18 . . 110.49(11) ?
    C3 C4 C18 . . 110.48(11) ?
    C5 C4 H7 . . 108.7 ?
    C3 C4 H7 . . 108.7 ?
    C18 C4 H7 . . 108.7 ?
    C3 C2 N1 . . 121.09(13) ?
    C3 C2 C24 . . 126.54(14) ?
    N1 C2 C24 . . 112.36(13) ?
    O14 C13 C5 . . 127.98(14) ?
    O14 C13 C12 . . 126.06(14) ?
    C5 C13 C12 . . 105.96(13) ?
    C2 C24 H11A . . 109.5 ?
    C2 C24 H11B . . 109.5 ?
    H11A C24 H11B . . 109.5 ?
    C2 C24 H11C . . 109.5 ?
    H11A C24 H11C . . 109.5 ?
    H11B C24 H11C . . 109.5 ?
    C21 C20 C19 . . 119.23(14) ?
    C21 C20 H12 . . 120.4 ?
    C19 C20 H12 . . 120.4 ?
    C8 C7 C12 . . 121.17(14) ?
    C8 C7 C6 . . 132.56(15) ?
    C12 C7 C6 . . 106.25(13) ?
    N22 C21 C20 . . 122.67(14) ?
    N22 C21 H14 . . 118.7 ?
    C20 C21 H14 . . 118.7 ?
    C11 C12 C7 . . 121.20(15) ?
    C11 C12 C13 . . 130.70(15) ?
    C7 C12 C13 . . 108.08(13) ?
    C7 C8 C9 . . 117.61(16) ?
    C7 C8 H16 . . 121.2 ?
    C9 C8 H16 . . 121.2 ?
    C9 C10 C11 . . 121.08(15) ?
    C9 C10 H17 . . 119.5 ?
    C11 C10 H17 . . 119.5 ?
    C10 C9 C8 . . 121.05(16) ?
    C10 C9 H18 . . 119.5 ?
    C8 C9 H18 . . 119.5 ?
    C15 C17 H19A . . 109.5 ?
    C15 C17 H19B . . 109.5 ?
    H19A C17 H19B . . 109.5 ?
    C15 C17 H19C . . 109.5 ?
    H19A C17 H19C . . 109.5 ?
    H19B C17 H19C . . 109.5 ?
    C12 C11 C10 . . 117.86(16) ?
    C12 C11 H20 . . 121.1 ?
    C10 C11 H20 . . 121.1 ?
loop_
    _geom_hbond_atom_site_label_D
    _geom_hbond_atom_site_label_H
    _geom_hbond_atom_site_label_A
    _geom_hbond_site_symmetry_A
    _geom_hbond_distance_DH
    _geom_hbond_distance_HA
    _geom_hbond_distance_DA
    _geom_hbond_angle_DHA
    N1 H1A N22 1_565 0.86 2.06 2.916(2) 175
_iucr_refine_instructions_details
;
TITL test structure: b_3_81
CELL  0.71073   8.4361   8.8812  11.2582   87.692   71.022   89.210
ZERR     2.00   0.0003   0.0003   0.0004    0.002    0.002    0.002
LATT   1
SFAC  C    H    N    O
UNIT  40   32   4    4
MERG   2
OMIT     0   0   1
OMIT     1   0   0
FMAP   2
PLAN   10
L.S.   5
ACTA
BOND $H
WGHT    0.058300    0.185700
FVAR       1.50733
N1    3    0.953780    0.050511    0.302849    11.00000    0.03410    0.02018 =
         0.02610    0.00276   -0.00438   -0.00245
AFIX  43
H1A   2    0.924664    0.142545    0.294804    11.00000   -1.20000
AFIX   0
O14   4    0.775562   -0.368548    0.586013    11.00000    0.04720    0.03631 =
         0.03461    0.01386   -0.00840   -0.00569
C5    1    0.900432   -0.183301    0.419626    11.00000    0.02751    0.02541 =
         0.02051    0.00014   -0.00781   -0.00414
C6    1    0.866318   -0.035758    0.404339    11.00000    0.02666    0.02601 =
         0.02039   -0.00217   -0.00765   -0.00370
C23   1    0.927685   -0.532992    0.306462    11.00000    0.04839    0.02468 =
         0.03735    0.00207   -0.01968   -0.00053
AFIX  43
H3    2    0.967582   -0.560348    0.372178    11.00000   -1.20000
AFIX   0
N22   3    0.859012   -0.640532    0.258663    11.00000    0.05657    0.02411 =
         0.04765    0.00025   -0.01843   -0.00661
C18   1    0.942863   -0.383718    0.264015    11.00000    0.02335    0.02215 =
         0.02433   -0.00228   -0.00580    0.00178
C3    1    1.132730   -0.157865    0.218070    11.00000    0.02621    0.03038 =
         0.01987   -0.00281   -0.00573   -0.00474
C19   1    0.878658   -0.344504    0.168491    11.00000    0.03179    0.02446 =
         0.03046    0.00046   -0.01120    0.00001
AFIX  43
H3A   2    0.885030   -0.245389    0.137343    11.00000   -1.20000
AFIX   0
C15   1    1.277130   -0.222506    0.119028    11.00000    0.02919    0.03970 =
         0.02905   -0.01112   -0.00402   -0.00783
C4    1    1.028270   -0.268289    0.320469    11.00000    0.02675    0.02466 =
         0.02326   -0.00037   -0.00967   -0.00044
AFIX  13
H7    2    1.102740   -0.321807    0.358944    11.00000   -1.20000
AFIX   0
C2    1    1.090934   -0.010065    0.211544    11.00000    0.03146    0.03057 =
         0.02022    0.00059   -0.00615   -0.00734
C13   1    0.785460   -0.240063    0.539787    11.00000    0.02995    0.03385 =
         0.02308    0.00306   -0.01007   -0.00656
O16   4    1.338619   -0.161403    0.015330    11.00000    0.05642    0.05449 =
         0.03051   -0.00838    0.00841   -0.01088
C24   1    1.181582    0.105387    0.112760    11.00000    0.04680    0.03708 =
         0.03197    0.00751   -0.00267   -0.00980
AFIX 137
H11A  2    1.299343    0.083042    0.084434    11.00000   -1.50000
H11B  2    1.163754    0.203573    0.147501    11.00000   -1.50000
H11C  2    1.139671    0.103440    0.043118    11.00000   -1.50000
AFIX   0
C20   1    0.805001   -0.453703    0.119719    11.00000    0.03440    0.04045 =
         0.03222   -0.00359   -0.01486   -0.00292
AFIX  43
H12   2    0.760446   -0.428692    0.056030    11.00000   -1.20000
AFIX   0
C7    1    0.725185    0.016183    0.512902    11.00000    0.02702    0.03212 =
         0.02379   -0.00493   -0.00879   -0.00315
C21   1    0.798382   -0.599160    0.166258    11.00000    0.03697    0.03589 =
         0.03716   -0.00838   -0.00877   -0.01041
AFIX  43
H14   2    0.749751   -0.672157    0.132233    11.00000   -1.20000
AFIX   0
C12   1    0.677305   -0.108120    0.597191    11.00000    0.02769    0.03879 =
         0.02199   -0.00306   -0.00801   -0.00451
C8    1    0.643111    0.151613    0.537876    11.00000    0.03496    0.03554 =
         0.03224   -0.00906   -0.01109    0.00095
AFIX  43
H16   2    0.674662    0.234096    0.481797    11.00000   -1.20000
AFIX   0
C10   1    0.465291    0.039837    0.734947    11.00000    0.02942    0.06961 =
         0.02842   -0.01648   -0.00410    0.00081
AFIX  43
H17   2    0.378226    0.049657    0.810243    11.00000   -1.20000
AFIX   0
C9    1    0.509706    0.161204    0.651197    11.00000    0.03376    0.05221 =
         0.03888   -0.01976   -0.01195    0.00790
AFIX  43
H18   2    0.450493    0.251068    0.669866    11.00000   -1.20000
AFIX   0
C17   1    1.346159   -0.372164    0.146479    11.00000    0.03261    0.05408 =
         0.04763   -0.02162   -0.00864    0.01040
AFIX 137
H19A  2    1.270751   -0.451035    0.143988    11.00000   -1.50000
H19B  2    1.358199   -0.372480    0.228398    11.00000   -1.50000
H19C  2    1.453570   -0.388465    0.084564    11.00000   -1.50000
AFIX   0
C11   1    0.548844   -0.098032    0.708767    11.00000    0.03130    0.05583 =
         0.02344   -0.00176   -0.00567   -0.00734
AFIX  43
H20   2    0.518326   -0.180293    0.765184    11.00000   -1.20000
HKLF 4
REM  test structure: b_3_81
REM R1 =  0.0469 for   2753 Fo > 4sig(Fo)  and  0.0678 for all   3615 data
REM    219 parameters refined using      0 restraints
END
WGHT      0.0583      0.1864
REM Highest difference peak  0.231,  deepest hole -0.231,  1-sigma level  0.042
Q1    1   0.4538  0.4768  0.5597  11.00000  0.05    0.23
Q2    1   1.1051  0.1981  0.1067  11.00000  0.05    0.22
Q3    1   0.4660  0.4938  0.5310  11.00000  0.05    0.21
Q4    1   0.5000  0.5000  0.5000  10.50000  0.05    0.21
Q5    1   1.0838 -0.1008  0.1941  11.00000  0.05    0.21
Q6    1   0.8787 -0.1206  0.4041  11.00000  0.05    0.19
Q7    1   0.9408 -0.2280  0.3768  11.00000  0.05    0.19
Q8    1   0.7968  0.0055  0.4542  11.00000  0.05    0.18
Q9    1   0.7372 -0.1675  0.5818  11.00000  0.05    0.18
Q10   1   0.6952 -0.0492  0.5494  11.00000  0.05    0.17
;
data_global
_journal_date_recd_electronic     2013-02-27
_journal_date_accepted     2013-04-09
_journal_name_full     'Acta Crystallographica, Section E'
_journal_year     2013
_journal_volume     69
_journal_issue      5
_journal_page_first     o717
_journal_page_last     o717
_journal_paper_category     QO
_journal_paper_doi     10.1107/S1600536813009719
_journal_coeditor_code     FY2091
_publ_contact_author_name     'A. Mishnev'
_publ_contact_author_address
;
21 Aizkraukles Street, LV-1006 Riga, Latvia
;
_publ_contact_author_email     'mishnevs@osi.lv'
_publ_contact_author_fax     ?
_publ_contact_author_phone     '+37129524934'
_publ_section_title
;
3-Acetyl-2-methyl-4-(pyridin-3-yl)-1,4-dihydroindeno[1,2-<i>b</i>]pyridin-5-one
;
loop_
    _publ_author_name
    _publ_author_footnote
    _publ_author_address
    'Bisenieks, Imants' .
;
Latvian Institute of Organic Synthesis,
21 Aizkraukles street,
Riga LV-1006, Latvia
;
    'Mishnev, Anatoly' .
;
Latvian Institute of Organic Synthesis,
21 Aizkraukles street,
Riga LV-1006, Latvia
;
    'Bruvere, Imanta' .
;
Latvian Institute of Organic Synthesis,
21 Aizkraukles street,
Riga LV-1006, Latvia
;
    'Vigante, Brigita' .
;
Latvian Institute of Organic Synthesis,
21 Aizkraukles street,
Riga LV-1006, Latvia
;
    'Andzans, Zigmars ' .
;
Latvian Institute of Organic Synthesis,
21 Aizkraukles street,
Riga LV-1006, Latvia
;
