# Supplementary material for: 3-Acetyl-2-methyl-4-(pyridin-3-yl)-1,4-di­hydro­indeno­[1,2-b]pyridin-5-one
Source: Acta Crystallogr Sect E Struct Rep Online. 2013 Apr 13;69(Pt 5):o717. doi: 10.1107/S1600536813009719 (PMC3648250; doi:10.1107/S1600536813009719)
Supplement: Supplementary file 2 [file e-69-0o717-Isup2.hkl]

# 
# h,k,l, Fc-squared, Fo-squared, sigma(Fo-squared) and status flag 
# 
data_I
_shelx_title ' test structure: b_3_81' 
_shelx_refln_list_code          4 
_shelx_F_calc_maximum       83.29 
_exptl_crystal_F_000       332.00 
_reflns_d_resolution_high  0.7709 
 
loop_ 
 _symmetry_equiv_pos_as_xyz 
 'x, y, z' 
 '-x, -y, -z' 
 
_cell_length_a     8.4361 
_cell_length_b     8.8812 
_cell_length_c    11.2582 
_cell_angle_alpha  87.692 
_cell_angle_beta   71.022 
_cell_angle_gamma  89.210 
 
_shelx_F_squared_multiplier     1.000 
 
loop_ 
 _refln_index_h 
 _refln_index_k 
 _refln_index_l 
 _refln_F_squared_calc 
 _refln_F_squared_meas 
 _refln_F_squared_sigma 
 _refln_observed_status 
   2   0   0      304.69      275.64      3.74 o 
   3   0   0      290.71      297.92      4.57 o 
   4   0   0       47.35       45.28      0.95 o 
   5   0   0      232.92      256.48      4.28 o 
   6   0   0       27.97       26.68      2.40 o 
   7   0   0       87.96       95.13      2.02 o 
   8   0   0        2.00        1.94      0.79 o 
   9   0   0       17.75       20.38      1.85 o 
  10   0   0        5.23        6.43      1.50 o 
 -10   1   0        0.04        1.06      1.76 o 
  -9   1   0       41.07       40.36      2.11 o 
  -8   1   0       14.57       13.89      1.19 o 
  -7   1   0       15.13       14.34      1.08 o 
  -6   1   0        9.29        7.67      0.69 o 
  -5   1   0       69.84       75.75      3.74 o 
  -4   1   0      588.59      563.46      9.31 o 
  -3   1   0        0.02        0.85      0.29 o 
  -2   1   0     2284.05     2047.44     32.17 o 
  -1   1   0     1272.24     1106.66     24.71 o 
   1   1   0      549.11      470.58      7.42 o 
   2   1   0       55.35       63.97      1.09 o 
   3   1   0      120.09      120.00      2.27 o 
   4   1   0      259.06      231.07      4.04 o 
   5   1   0      863.18      920.30     23.68 o 
   6   1   0       20.64       20.81      1.10 o 
   7   1   0      111.92      108.07      2.20 o 
   8   1   0       85.81       82.22      2.33 o 
   9   1   0       48.21       52.99      2.38 o 
  10   1   0       11.21       12.85      2.77 o 
 -10   2   0        1.38       -0.40      2.33 o 
  -9   2   0       32.66       33.27      2.95 o 
  -8   2   0       74.35       68.91      3.43 o 
  -7   2   0       19.93       21.52      1.24 o 
  -6   2   0      141.36      145.79      3.90 o 
  -5   2   0       62.78       70.31      1.74 o 
  -4   2   0      138.99      134.83      2.75 o 
  -3   2   0        1.31        1.47      0.35 o 
  -2   2   0       72.50       61.56      2.86 o 
  -1   2   0      151.10      111.48      3.36 o 
   0   2   0      134.11      129.95      2.86 o 
   1   2   0       66.21       60.52      1.06 o 
   2   2   0       94.04       84.13      1.58 o 
   3   2   0      153.77      160.57      2.82 o 
   4   2   0      215.23      206.99      3.65 o 
   5   2   0       10.56        8.84      0.88 o 
   6   2   0        9.43       11.94      0.99 o 
   7   2   0       43.14       43.13      1.34 o 
   8   2   0       15.82       16.05      1.54 o 
   9   2   0        0.90        0.88      1.28 o 
  10   2   0        2.91        4.84      2.60 o 
  -9   3   0        1.82       -0.84      1.63 o 
  -8   3   0       18.32       14.60      2.22 o 
  -7   3   0      111.51      120.42      2.98 o 
  -6   3   0      173.11      172.18      3.62 o 
  -5   3   0       50.35       49.96      1.34 o 
  -4   3   0        1.86        1.40      0.36 o 
  -3   3   0       99.43       91.72      1.92 o 
  -2   3   0       24.00       21.09      2.18 o 
  -1   3   0     1116.46     1095.06     46.35 o 
   0   3   0       31.51       24.37      0.78 o 
   1   3   0      260.57      237.15      5.15 o 
   2   3   0       49.26       47.40      1.03 o 
   3   3   0        6.39        5.69      0.43 o 
   4   3   0       92.92       92.14      1.94 o 
   5   3   0        7.75        6.65      0.61 o 
   6   3   0        2.30        1.90      0.62 o 
   7   3   0        2.30        4.06      1.61 o 
   8   3   0        2.97        2.99      0.90 o 
   9   3   0        7.53        4.36      1.23 o 
  -9   4   0        0.08       -0.97      1.50 o 
  -8   4   0        8.47        8.71      1.50 o 
  -7   4   0       47.49       45.50      2.00 o 
  -6   4   0      375.84      388.46      6.78 o 
  -5   4   0       76.16       76.37      1.86 o 
  -4   4   0       81.29       79.45      2.42 o 
  -3   4   0       57.30       51.53      5.33 o 
  -2   4   0       14.79       22.44      1.42 o 
  -1   4   0      731.91      688.65     17.36 o 
   0   4   0      739.06      728.12     19.04 o 
   1   4   0       15.84       14.20      1.14 o 
   2   4   0      585.10      607.55     11.08 o 
   3   4   0       21.06       18.16      0.70 o 
   4   4   0      346.82      379.73      6.81 o 
   5   4   0       42.79       42.90      1.31 o 
   6   4   0        3.61        4.89      0.90 o 
   7   4   0       10.42       10.48      1.31 o 
   8   4   0       17.05       15.89      1.30 o 
   9   4   0       67.70       68.44      3.08 o 
  -9   5   0        4.89        5.41      1.72 o 
  -8   5   0        8.40        8.10      1.98 o 
  -7   5   0        1.77        3.57      1.03 o 
  -6   5   0       83.37       82.39      2.33 o 
  -5   5   0      557.31      590.44     12.27 o 
  -4   5   0      238.04      275.19      6.45 o 
  -3   5   0        9.92       13.04      1.76 o 
  -2   5   0      370.53      379.55     11.16 o 
  -1   5   0      231.53      272.48      8.17 o 
   0   5   0      527.09      552.34     12.25 o 
   1   5   0        7.23        2.43      0.48 o 
   2   5   0        3.06        1.35      1.39 o 
   3   5   0        9.46       12.32      1.76 o 
   4   5   0      251.58      259.83      8.34 o 
   5   5   0      184.62      193.18      3.99 o 
   6   5   0        5.86        6.91      0.91 o 
   7   5   0       35.73       38.75      2.13 o 
   8   5   0       88.52       78.39      4.09 o 
   9   5   0       21.69       22.05      3.04 o 
  -8   6   0       30.45       32.53      2.95 o 
  -7   6   0       11.19       11.08      2.35 o 
  -6   6   0        0.44        0.35      0.92 o 
  -5   6   0       83.31       78.21      3.21 o 
  -4   6   0      142.48      139.27      6.51 o 
  -3   6   0       32.51       33.70      3.30 o 
  -2   6   0       82.84       92.43      3.47 o 
  -1   6   0        4.57        4.11      0.98 o 
   0   6   0      110.26      112.41      5.41 o 
   1   6   0       20.50       16.12      0.86 o 
   2   6   0       28.37       32.10      2.40 o 
   3   6   0      118.54      128.95      3.02 o 
   4   6   0      294.48      296.21      6.56 o 
   5   6   0      345.25      361.58      7.68 o 
   6   6   0        5.21        4.83      1.12 o 
   7   6   0       37.62       36.77      2.07 o 
   8   6   0      146.65      139.17      7.04 o 
  -8   7   0        1.35        0.26      2.55 o 
  -7   7   0       11.83       11.14      2.07 o 
  -6   7   0        1.37        1.10      1.28 o 
  -5   7   0       37.65       35.91      3.12 o 
  -4   7   0       37.91       36.97      3.08 o 
  -3   7   0        6.79        9.04      1.58 o 
  -2   7   0       23.28       23.94      1.94 o 
  -1   7   0      118.99      106.33      4.35 o 
   0   7   0       13.04       13.24      2.64 o 
   1   7   0        8.48        7.24      0.79 o 
   2   7   0        0.02        0.81      1.47 o 
   3   7   0       30.45       32.98      4.01 o 
   4   7   0       30.99       32.70      2.44 o 
   5   7   0       23.58       23.35      1.63 o 
   6   7   0       50.99       51.89      2.86 o 
   7   7   0        6.78        4.53      1.45 o 
   8   7   0        0.03        0.88      1.45 o 
  -7   8   0       17.86       17.01      3.52 o 
  -6   8   0        6.73        8.67      1.50 o 
  -5   8   0        9.08       16.95      3.21 o 
  -4   8   0        8.47        5.46      2.33 o 
  -3   8   0        9.06        8.05      2.24 o 
  -2   8   0       28.95       24.52      2.64 o 
  -1   8   0       79.12       76.98      4.84 o 
   0   8   0      114.32      115.51      5.96 o 
   1   8   0      145.70      153.60      5.29 o 
   2   8   0       61.01       62.47      2.51 o 
   3   8   0        0.49        0.01      0.98 o 
   4   8   0        0.08       -2.84      2.84 o 
   5   8   0        0.00       -0.58      1.34 o 
   6   8   0       20.79       17.25      3.17 o 
   7   8   0        8.30        4.93      2.38 o 
  -6   9   0        1.21        6.03      3.83 o 
  -5   9   0        0.06       -0.88      3.17 o 
  -4   9   0       51.58       44.63      4.71 o 
  -3   9   0       90.66      104.27      6.56 o 
  -2   9   0       51.39       46.74      4.09 o 
  -1   9   0       23.78       22.84      3.65 o 
   0   9   0       16.44       16.26      1.53 o 
   1   9   0        0.58       -0.06      1.52 o 
   2   9   0       78.21       71.72      3.35 o 
   3   9   0       14.41       10.41      1.37 o 
   4   9   0       70.32       70.82      5.50 o 
   5   9   0        5.99        9.59      2.46 o 
   6   9   0       24.22       21.83      3.74 o 
  -5  10   0       21.75       38.47      5.11 o 
  -4  10   0        1.73        1.32      3.83 o 
  -3  10   0       26.30       30.32      3.79 o 
  -2  10   0        1.03       -2.73      2.99 o 
  -1  10   0        7.08        4.71      3.30 o 
   0  10   0       55.24       42.60      4.80 o 
   1  10   0       17.30       22.36      3.65 o 
   2  10   0        5.52        8.58      2.60 o 
   3  10   0        4.31        2.24      3.52 o 
   4  10   0       19.25       20.38      3.39 o 
   5  10   0       22.76       19.98      4.05 o 
  -3  11   0        3.17        3.52      4.36 o 
  -2  11   0        0.05        3.21      3.74 o 
  -1  11   0       17.66       27.29      4.49 o 
   0  11   0       27.35       46.83      5.94 o 
   1  11   0        2.98        4.40      2.86 o 
   2  11   0        1.69        2.82      3.92 o 
   3  11   0       17.70       12.59      3.43 o 
  -2 -11   1        2.48       -0.70      3.52 o 
  -1 -11   1        0.09        2.99      2.60 o 
   0 -11   1        1.15        2.24      3.74 o 
   1 -11   1        3.31        6.87      3.87 o 
   2 -11   1        0.00       -3.74      3.74 o 
   3 -11   1       35.30       45.51      5.94 o 
  -4 -10   1        9.85       11.05      2.90 o 
  -3 -10   1       28.82       45.16      4.23 o 
  -2 -10   1       34.92       34.15      4.67 o 
  -1 -10   1        9.62        8.67      2.42 o 
   0 -10   1        3.89        4.01      2.20 o 
   1 -10   1        0.36        0.97      2.29 o 
   2 -10   1        1.64       -2.24      2.90 o 
   3 -10   1        6.03        4.23      2.55 o 
   4 -10   1        4.15        2.42      3.52 o 
   5 -10   1       14.66       16.64      3.61 o 
  -6  -9   1        0.09        0.00      2.33 o 
  -5  -9   1       17.56       18.00      3.48 o 
  -4  -9   1        1.09        1.94      2.86 o 
  -3  -9   1       16.27       19.22      1.60 o 
  -2  -9   1        9.13        8.94      1.17 o 
  -1  -9   1       90.51       89.81      2.94 o 
   0  -9   1        0.92        0.93      0.98 o 
   1  -9   1       14.94        9.15      2.55 o 
   2  -9   1        0.00       -0.97      2.42 o 
   3  -9   1        2.15        1.50      2.02 o 
   4  -9   1        0.43        2.55      2.51 o 
   5  -9   1       11.60       11.44      3.61 o 
   6  -9   1       23.78       19.19      3.74 o 
  -7  -8   1        0.44       -2.20      2.20 o 
  -6  -8   1        0.76       -0.57      2.64 o 
  -5  -8   1        7.66        8.23      2.16 o 
  -4  -8   1       10.47        7.86      1.91 o 
  -3  -8   1       52.36       54.81      2.44 o 
  -2  -8   1       84.14       80.23      3.03 o 
  -1  -8   1       42.09       37.90      1.68 o 
   0  -8   1      208.71      213.57      5.76 o 
   1  -8   1       27.09       22.93      2.90 o 
   2  -8   1       50.57       39.74      3.57 o 
   3  -8   1        8.26        4.05      2.55 o 
   4  -8   1        4.14        3.04      2.73 o 
   5  -8   1        5.92        5.72      2.86 o 
   6  -8   1        3.37        6.25      3.08 o 
   7  -8   1        0.17       -1.14      3.17 o 
  -7  -7   1       60.34       51.85      3.34 o 
  -6  -7   1      106.70      103.96      7.35 o 
  -5  -7   1        7.61        5.59      1.32 o 
  -4  -7   1      116.69      116.17      6.51 o 
  -3  -7   1      870.32      907.01     18.47 o 
  -2  -7   1      460.04      453.55      9.84 o 
  -1  -7   1       48.25       49.15      1.74 o 
   0  -7   1       65.07       68.09      3.21 o 
   1  -7   1      142.64      143.00      5.15 o 
   2  -7   1       67.14       56.04      7.46 o 
   3  -7   1       60.47       46.59      2.67 o 
   4  -7   1        1.03       -2.20      2.20 o 
   5  -7   1       85.21       73.28      4.80 o 
   6  -7   1        0.63        4.40      1.94 o 
   7  -7   1        4.08        4.45      1.58 o 
   8  -7   1       68.45       73.33      4.67 o 
  -8  -6   1       15.27       13.34      2.55 o 
  -7  -6   1       11.15        9.37      1.89 o 
  -6  -6   1      156.61      172.97      5.48 o 
  -5  -6   1      108.98      116.21      4.34 o 
  -4  -6   1        4.46        4.15      0.95 o 
  -3  -6   1        0.01       -0.54      0.73 o 
  -2  -6   1       47.18       50.09      2.68 o 
  -1  -6   1      254.27      258.80      9.46 o 
   0  -6   1       46.62       45.42      2.21 o 
   1  -6   1       38.59       41.97      1.44 o 
   2  -6   1      111.32      105.07      3.81 o 
   3  -6   1        3.13        3.77      1.12 o 
   4  -6   1       53.63       57.87      2.74 o 
   5  -6   1      126.14      120.31     11.07 o 
   6  -6   1        4.59        2.86      1.23 o 
   7  -6   1        5.33        3.08      1.50 o 
   8  -6   1       17.91       18.78      1.78 o 
   9  -6   1        6.61        6.78      2.33 o 
  -9  -5   1        2.87        1.54      1.72 o 
  -8  -5   1        5.14        3.48      1.14 o 
  -7  -5   1      205.33      210.83      9.84 o 
  -6  -5   1       16.19       15.14      1.30 o 
  -5  -5   1      101.39       99.00      2.47 o 
  -4  -5   1       51.05       56.15      1.52 o 
  -3  -5   1      206.82      205.37      4.25 o 
  -2  -5   1      185.56      195.92      4.24 o 
  -1  -5   1      116.67      127.88      2.72 o 
   0  -5   1        1.77        0.73      1.03 o 
   1  -5   1       71.69       75.31      5.37 o 
   2  -5   1      218.19      234.52      7.21 o 
   3  -5   1      297.95      299.61      8.89 o 
   4  -5   1       27.27       25.93      1.50 o 
   5  -5   1        0.71        1.30      0.99 o 
   6  -5   1       50.21       54.75      1.96 o 
   7  -5   1        9.09        7.82      2.44 o 
   8  -5   1        0.14        3.30      1.85 o 
   9  -5   1        2.36        0.35      1.63 o 
  -9  -4   1        6.17        9.77      1.98 o 
  -8  -4   1        1.99       -0.26      0.92 o 
  -7  -4   1       14.17       13.84      1.33 o 
  -6  -4   1        6.97        8.14      1.21 o 
  -5  -4   1        0.34        1.19      0.60 o 
  -4  -4   1       27.25       24.80      2.49 o 
  -3  -4   1        7.70       10.53      0.86 o 
  -2  -4   1      183.05      177.06      6.95 o 
  -1  -4   1      306.95      315.07     10.26 o 
   0  -4   1        2.45        3.30      0.68 o 
   1  -4   1        5.09        7.14      0.52 o 
   2  -4   1      259.25      270.93      7.90 o 
   3  -4   1        0.04       -0.06      0.73 o 
   4  -4   1       19.40       14.33      1.58 o 
   5  -4   1       12.92       10.32      0.72 o 
   6  -4   1       11.81       11.80      2.05 o 
   7  -4   1        1.25        1.15      0.94 o 
   8  -4   1       23.47       21.04      1.98 o 
   9  -4   1        1.66        1.58      1.67 o 
  -9  -3   1        2.64        3.04      1.41 o 
  -8  -3   1       66.12       70.44      4.31 o 
  -7  -3   1       24.14       25.02      1.43 o 
  -6  -3   1       36.86       37.41      1.38 o 
  -5  -3   1        0.50        0.58      0.79 o 
  -4  -3   1       79.27       81.43      2.53 o 
  -3  -3   1        0.00        1.49      0.45 o 
  -2  -3   1       30.04       30.45      1.12 o 
  -1  -3   1       77.93      101.88      2.31 o 
   0  -3   1      169.66      148.11      6.27 o 
   1  -3   1      768.76      696.60     17.14 o 
   2  -3   1     1471.26     1470.39     37.20 o 
   3  -3   1       34.81       35.96      1.06 o 
   4  -3   1      157.35      175.56     12.79 o 
   5  -3   1        7.39        6.29      0.88 o 
   6  -3   1       59.18       54.94      1.57 o 
   7  -3   1        2.74        1.11      0.81 o 
   8  -3   1       13.93       10.70      1.28 o 
   9  -3   1       47.96       48.46      3.30 o 
  10  -3   1        0.01       -0.92      1.54 o 
  -9  -2   1        4.31        5.81      1.54 o 
  -8  -2   1      170.53      177.88      4.40 o 
  -7  -2   1      333.07      332.03     10.67 o 
  -6  -2   1      225.42      218.14      4.48 o 
  -5  -2   1        0.03        0.63      0.47 o 
  -4  -2   1      166.36      171.73      3.26 o 
  -3  -2   1      378.32      389.89     13.31 o 
  -2  -2   1      117.74      128.16      2.46 o 
  -1  -2   1      255.78      216.65      4.29 o 
   0  -2   1        0.20       14.76      1.77 o 
   1  -2   1      573.31      494.36     12.59 o 
   2  -2   1      315.41      286.22      5.38 o 
   3  -2   1        4.35        8.71      1.32 o 
   4  -2   1       55.01       60.88      1.19 o 
   5  -2   1      762.41      819.56     12.81 o 
   6  -2   1      339.90      351.30      6.14 o 
   7  -2   1        4.40        3.57      0.63 o 
   8  -2   1       48.72       48.99      2.93 o 
   9  -2   1       90.58       92.78      3.52 o 
  10  -2   1        5.34        4.93      1.89 o 
 -10  -1   1        2.11        3.21      1.50 o 
  -9  -1   1       39.43       39.70      2.33 o 
  -8  -1   1      190.50      196.74      4.45 o 
  -7  -1   1       25.41       23.75      1.19 o 
  -6  -1   1       33.40       36.36      1.74 o 
  -5  -1   1      220.39      217.12      4.16 o 
  -4  -1   1       37.36       36.66      2.24 o 
  -3  -1   1      219.75      206.05      6.10 o 
  -2  -1   1       37.71       36.49      2.46 o 
  -1  -1   1     4129.05     3669.96     70.60 o 
   2  -1   1     1515.65     1436.67     23.88 o 
   3  -1   1       18.91       24.30      0.68 o 
   4  -1   1       42.64       46.04      0.86 o 
   5  -1   1      330.58      326.12      7.31 o 
   6  -1   1        1.76        1.69      0.54 o 
   7  -1   1        1.21        2.20      0.60 o 
   8  -1   1        0.15        1.39      0.92 o 
   9  -1   1       78.60       74.16      2.60 o 
  10  -1   1        0.04       -0.70      1.58 o 
 -10   0   1        3.91        2.11      1.41 o 
  -9   0   1        0.00        0.84      1.10 o 
  -8   0   1       18.96       18.00      1.23 o 
  -7   0   1        3.93        3.74      1.06 o 
  -6   0   1        5.20        2.79      1.17 o 
  -5   0   1        0.35        0.27      0.46 o 
  -4   0   1      120.39      114.06      4.84 o 
  -3   0   1      408.62      385.06      5.88 o 
  -2   0   1     3232.63     2973.97     50.15 o 
  -1   0   1        3.33        4.11      0.29 o 
   1   0   1      212.56      140.87      5.35 o 
   2   0   1      998.55      945.30     12.51 o 
   3   0   1      480.11      485.84      7.13 o 
   4   0   1      123.72      131.60      2.53 o 
   5   0   1       89.53       87.11      1.52 o 
   6   0   1      110.51      112.84      2.24 o 
   7   0   1        8.48       10.29      0.71 o 
   8   0   1        3.09        3.21      0.75 o 
   9   0   1       11.40       11.22      1.54 o 
  10   0   1        1.03        2.38      2.29 o 
 -10   1   1       11.44        7.75      2.38 o 
  -9   1   1       17.78       18.22      2.24 o 
  -8   1   1       55.40       51.80      2.11 o 
  -7   1   1        0.42        0.78      0.64 o 
  -6   1   1        6.52        6.65      0.56 o 
  -5   1   1       92.50       95.78      1.89 o 
  -4   1   1       61.48       54.66      2.73 o 
  -3   1   1      866.41      825.93     11.28 o 
  -2   1   1     3281.14     3130.61     53.63 o 
  -1   1   1      153.46      121.41      2.15 o 
   0   1   1       50.74       38.64      1.32 o 
   1   1   1      206.97      200.17      3.90 o 
   2   1   1      194.97      164.21      2.73 o 
   3   1   1      111.27      119.39      2.02 o 
   4   1   1        0.86        1.73      0.46 o 
   5   1   1        0.68        0.91      0.42 o 
   6   1   1        0.10        0.24      0.77 o 
   7   1   1        6.45        7.52      1.98 o 
   8   1   1        0.93        1.80      0.66 o 
   9   1   1        0.65        0.26      1.19 o 
  10   1   1       10.60       10.43      2.73 o 
  -9   2   1        0.82        1.67      1.80 o 
  -8   2   1        3.26        3.94      1.43 o 
  -7   2   1      161.87      157.23      4.19 o 
  -6   2   1       26.78       29.52      1.16 o 
  -5   2   1       16.82       19.76      0.81 o 
  -4   2   1       87.59      102.43      2.09 o 
  -3   2   1     2129.74     2160.82     34.17 o 
  -2   2   1      285.20      294.54      9.09 o 
  -1   2   1       95.59       80.94      4.01 o 
   0   2   1        4.34        3.57      0.49 o 
   1   2   1      347.40      354.63      5.32 o 
   2   2   1        0.00       -0.07      0.46 o 
   3   2   1      475.46      483.26      8.09 o 
   4   2   1      227.20      196.07      3.50 o 
   5   2   1      180.15      193.90      7.70 o 
   6   2   1       10.89        9.81      0.64 o 
   7   2   1        0.25        0.14      0.68 o 
   8   2   1       99.02       98.94      2.73 o 
   9   2   1       52.38       54.44      2.64 o 
  10   2   1       96.29      102.20      5.63 o 
  -9   3   1       25.79       26.23      2.55 o 
  -8   3   1        0.99        2.74      2.13 o 
  -7   3   1      188.61      180.12      4.47 o 
  -6   3   1      130.40      137.75      4.47 o 
  -5   3   1        0.06        0.38      0.86 o 
  -4   3   1      115.55      131.51      2.33 o 
  -3   3   1      185.71      213.39      4.41 o 
  -2   3   1      400.48      423.33     10.95 o 
  -1   3   1      667.86      702.77     19.63 o 
   0   3   1     1145.12     1035.63     23.06 o 
   1   3   1      104.79       83.42      1.58 o 
   2   3   1      402.52      399.85      6.15 o 
   3   3   1      107.78      106.60      1.81 o 
   4   3   1      504.04      508.32     10.67 o 
   5   3   1      327.76      335.82      6.29 o 
   6   3   1      162.58      176.06      4.30 o 
   7   3   1        4.91        4.28      0.97 o 
   8   3   1       56.54       55.47      3.10 o 
   9   3   1      152.97      155.23      5.46 o 
  10   3   1       48.79       50.53      3.96 o 
  -9   4   1        0.85        0.53      2.02 o 
  -8   4   1       37.56       43.31      2.99 o 
  -7   4   1       50.38       46.15      3.57 o 
  -6   4   1        4.28        4.12      0.81 o 
  -5   4   1       23.19       19.82      0.81 o 
  -4   4   1      181.24      177.40      4.95 o 
  -3   4   1        5.89        5.70      0.52 o 
  -2   4   1      627.73      692.15     15.48 o 
  -1   4   1       14.14       16.21      1.28 o 
   0   4   1      510.39      530.23     11.36 o 
   1   4   1      149.87      142.47      2.69 o 
   2   4   1      198.43      200.41      3.94 o 
   3   4   1        0.07        0.48      0.31 o 
   4   4   1      198.13      203.08      4.18 o 
   5   4   1       41.67       43.26      1.67 o 
   6   4   1       24.24       25.67      1.34 o 
   7   4   1       13.19       15.64      1.21 o 
   8   4   1       19.30       19.91      1.27 o 
   9   4   1       27.69       23.28      1.85 o 
  -9   5   1        0.04       -1.10      2.60 o 
  -8   5   1       14.37       17.74      2.64 o 
  -7   5   1        1.05        0.04      1.36 o 
  -6   5   1       39.21       36.70      1.44 o 
  -5   5   1       32.35       33.22      1.09 o 
  -4   5   1      179.04      186.12      4.26 o 
  -3   5   1        4.57        4.92      1.78 o 
  -2   5   1      131.19      125.84      3.97 o 
  -1   5   1       49.73       57.96      3.68 o 
   0   5   1       30.19       35.44      1.47 o 
   1   5   1      251.31      264.24      5.38 o 
   2   5   1        2.88        2.75      0.88 o 
   3   5   1       68.33       79.09      1.83 o 
   4   5   1       65.43       66.41      1.98 o 
   5   5   1        8.27        7.65      0.68 o 
   6   5   1        9.46        8.64      0.84 o 
   7   5   1       72.45       74.03      3.04 o 
   8   5   1        4.73        1.76      1.50 o 
   9   5   1       15.69       14.66      2.16 o 
  -8   6   1        3.94        1.63      1.98 o 
  -7   6   1        0.65        3.17      1.80 o 
  -6   6   1        3.77        1.54      1.17 o 
  -5   6   1       35.69       35.79      1.53 o 
  -4   6   1        2.08        3.22      1.35 o 
  -3   6   1       59.15       58.62      2.64 o 
  -2   6   1        1.05        0.80      1.34 o 
  -1   6   1      316.52      299.07      9.10 o 
   0   6   1        5.98        5.00      0.82 o 
   1   6   1       73.92       73.90      2.20 o 
   2   6   1      233.88      221.54      4.70 o 
   3   6   1       66.89       68.06      1.86 o 
   4   6   1      165.26      171.54      3.45 o 
   5   6   1       69.92       74.74      2.01 o 
   6   6   1        0.18       -0.02      0.74 o 
   7   6   1        0.50        1.92      1.03 o 
   8   6   1       17.28       18.40      2.20 o 
   9   6   1       24.21       20.07      2.77 o 
  -7   7   1        3.94        3.21      1.76 o 
  -6   7   1        7.19       11.19      1.27 o 
  -5   7   1       25.38       24.08      3.65 o 
  -4   7   1        1.46        1.32      2.38 o 
  -3   7   1      173.81      162.32      8.32 o 
  -2   7   1        3.98        2.41      1.31 o 
  -1   7   1       28.85       26.53      2.16 o 
   0   7   1       69.35       66.74      7.99 o 
   1   7   1      135.28      133.54      3.65 o 
   2   7   1      326.35      321.61      8.76 o 
   3   7   1      674.83      718.33     22.62 o 
   4   7   1       69.31       71.87      2.38 o 
   5   7   1        0.02       -0.24      1.17 o 
   6   7   1        1.81        1.26      0.97 o 
   7   7   1       11.46        8.19      1.72 o 
   8   7   1        0.50        1.89      2.02 o 
  -7   8   1        2.62        4.62      2.02 o 
  -6   8   1       15.38       17.43      2.03 o 
  -5   8   1        1.78        2.16      1.89 o 
  -4   8   1        1.51        1.19      2.55 o 
  -3   8   1       44.59       34.81      4.05 o 
  -2   8   1       20.09       15.54      2.16 o 
  -1   8   1       72.27       55.41      4.09 o 
   0   8   1       62.01       53.63      2.29 o 
   1   8   1        0.12        2.41      3.06 o 
   2   8   1      439.05      454.52     13.95 o 
   3   8   1        0.27        0.92      1.12 o 
   4   8   1      205.19      214.25     10.30 o 
   5   8   1      241.90      258.07     13.82 o 
   6   8   1        3.28        2.82      2.46 o 
   7   8   1        0.71        0.44      2.64 o 
  -6   9   1        5.29        4.76      2.32 o 
  -5   9   1       27.21       35.61      4.27 o 
  -4   9   1       23.97       24.82      3.26 o 
  -3   9   1        0.00       -2.33      2.82 o 
  -2   9   1       13.16       14.57      2.60 o 
  -1   9   1       15.02       13.91      2.46 o 
   0   9   1       53.57       47.40      2.48 o 
   1   9   1        0.00        1.86      0.94 o 
   2   9   1       11.69       12.34      2.46 o 
   3   9   1       70.35       68.00      3.18 o 
   4   9   1       49.25       47.27      4.36 o 
   5   9   1       34.41       28.52      3.83 o 
   6   9   1        0.52        5.37      2.86 o 
  -4  10   1        0.91       -1.36      3.87 o 
  -3  10   1        1.58        3.30      2.73 o 
  -2  10   1        0.46        1.32      2.42 o 
  -1  10   1       25.56       25.97      3.87 o 
   0  10   1        4.77        9.24      2.99 o 
   1  10   1        8.81       10.43      2.38 o 
   2  10   1       21.68       26.85      3.43 o 
   3  10   1       73.43       73.46      6.29 o 
   4  10   1        1.61        2.42      3.04 o 
   5  10   1        2.14        6.16      3.30 o 
  -2  11   1        0.00        3.26      3.79 o 
  -1  11   1        0.03        2.02      3.83 o 
   0  11   1        6.74        8.19      3.08 o 
   1  11   1        0.29        0.09      2.60 o 
   2  11   1        5.59        3.61      3.48 o 
   3  11   1        7.49       10.08      4.05 o 
  -1 -11   2        0.42        0.18      2.64 o 
   0 -11   2        0.58        5.68      3.83 o 
   1 -11   2        7.26        1.36      3.83 o 
   2 -11   2       11.37       26.76      4.89 o 
  -4 -10   2       17.27       22.31      3.87 o 
  -3 -10   2       19.52       18.97      3.65 o 
  -2 -10   2       12.99       17.69      3.92 o 
  -1 -10   2       46.35       59.99      4.97 o 
   0 -10   2        2.96        2.29      2.46 o 
   1 -10   2        0.06        0.88      2.02 o 
   2 -10   2       15.29       16.24      3.92 o 
   3 -10   2        5.49        1.19      2.38 o 
   4 -10   2        0.07        4.36      3.57 o 
   5 -10   2        0.35        1.19      2.95 o 
  -5  -9   2       10.22       16.15      3.30 o 
  -4  -9   2       24.93       25.22      4.01 o 
  -3  -9   2        6.53        6.51      2.64 o 
  -2  -9   2        6.20        5.43      1.28 o 
  -1  -9   2       15.16       15.40      1.40 o 
   0  -9   2        8.13        6.57      3.57 o 
   1  -9   2        9.90       10.83      3.26 o 
   2  -9   2      137.03      114.35      8.01 o 
   3  -9   2       81.22       65.80      4.53 o 
   4  -9   2       35.64       32.26      3.96 o 
   5  -9   2        0.80        3.21      3.04 o 
   6  -9   2        2.89        4.18      3.48 o 
  -6  -8   2        4.33        4.31      2.95 o 
  -5  -8   2        7.31        5.41      2.16 o 
  -4  -8   2       46.98       44.41      3.61 o 
  -3  -8   2       20.84       18.40      1.72 o 
  -2  -8   2      202.28      200.15      5.33 o 
  -1  -8   2        8.06        8.94      1.21 o 
   0  -8   2      146.36      139.48      4.43 o 
   1  -8   2       13.48       12.44      2.57 o 
   2  -8   2        2.74        0.48      1.58 o 
   3  -8   2        2.67        4.71      1.89 o 
   4  -8   2       28.22       25.84      2.64 o 
   5  -8   2       10.29       16.77      2.73 o 
   6  -8   2        0.01        3.65      2.86 o 
   7  -8   2        2.92        3.26      1.98 o 
  -7  -7   2        0.91        1.23      2.29 o 
  -6  -7   2        1.30        0.00      2.55 o 
  -5  -7   2      166.41      168.44     10.17 o 
  -4  -7   2      144.31      154.98      6.20 o 
  -3  -7   2       30.06       28.59      1.30 o 
  -2  -7   2       53.09       48.39      1.81 o 
  -1  -7   2       64.18       66.83      3.50 o 
   0  -7   2       33.13       32.01      1.59 o 
   1  -7   2      195.09      190.80      5.19 o 
   2  -7   2        3.66        2.21      1.39 o 
   3  -7   2      243.86      221.31      7.60 o 
   4  -7   2       17.11        9.55      2.29 o 
   5  -7   2       12.64        9.29      2.20 o 
   6  -7   2       15.87        9.51      2.73 o 
   7  -7   2       20.57       15.36      1.85 o 
   8  -7   2       28.93       28.26      2.73 o 
  -8  -6   2       18.70       13.42      2.24 o 
  -7  -6   2        4.72        5.28      1.72 o 
  -6  -6   2        1.37        1.72      1.28 o 
  -5  -6   2        9.68       10.06      1.49 o 
  -4  -6   2       13.36        7.65      1.08 o 
  -3  -6   2      127.23      126.55      3.25 o 
  -2  -6   2       14.57       17.79      2.75 o 
  -1  -6   2       66.90       67.25      2.55 o 
   0  -6   2        3.12        3.57      1.47 o 
   1  -6   2       11.88       13.80      0.84 o 
   2  -6   2        2.08        2.17      1.69 o 
   3  -6   2        4.94        4.55      1.11 o 
   4  -6   2       40.59       49.11      5.17 o 
   5  -6   2       35.92       32.59      2.16 o 
   6  -6   2        0.01        1.94      2.07 o 
   7  -6   2        4.64        2.86      1.36 o 
   8  -6   2       16.99       18.57      5.35 o 
   9  -6   2        1.60        2.33      2.16 o 
  -8  -5   2       51.23       55.28      2.99 o 
  -7  -5   2       15.61       15.76      2.02 o 
  -6  -5   2      286.10      295.57      8.46 o 
  -5  -5   2       10.05       10.30      1.06 o 
  -4  -5   2        0.68        1.98      0.70 o 
  -3  -5   2       38.41       35.20      1.32 o 
  -2  -5   2       76.78       87.45      2.95 o 
  -1  -5   2       23.58       23.55      1.06 o 
   0  -5   2        0.22       -0.77      0.77 o 
   1  -5   2       19.06       18.10      1.16 o 
   2  -5   2       23.34       30.20      2.18 o 
   3  -5   2        3.03        4.05      2.93 o 
   4  -5   2        5.00        5.21      0.79 o 
   5  -5   2       31.18       30.95      1.55 o 
   6  -5   2      315.33      329.88      9.74 o 
   7  -5   2      144.96      151.51      7.26 o 
   8  -5   2       32.15       36.16      2.65 o 
   9  -5   2       10.19        9.15      2.46 o 
  -9  -4   2       22.91       24.30      2.24 o 
  -8  -4   2       16.50       16.77      1.63 o 
  -7  -4   2       10.37       15.49      1.94 o 
  -6  -4   2      152.25      153.22      4.60 o 
  -5  -4   2      134.95      149.89      3.59 o 
  -4  -4   2       29.81       29.78      3.23 o 
  -3  -4   2      245.71      258.19      8.69 o 
  -2  -4   2       71.67       81.04      2.00 o 
  -1  -4   2      315.50      360.17      7.74 o 
   0  -4   2       42.63       43.32      1.71 o 
   1  -4   2        0.04        0.00      0.55 o 
   2  -4   2      627.28      647.19     16.99 o 
   3  -4   2      175.34      210.74      4.96 o 
   4  -4   2       85.68       88.60      2.19 o 
   5  -4   2       32.93       28.80      3.83 o 
   6  -4   2      178.91      201.90      5.34 o 
   7  -4   2      242.88      261.95      6.82 o 
   8  -4   2       27.13       25.38      1.66 o 
   9  -4   2        4.41        4.01      1.45 o 
  10  -4   2        0.74       -0.22      1.98 o 
  -9  -3   2        9.86       11.18      1.98 o 
  -8  -3   2        1.86        2.90      1.32 o 
  -7  -3   2      279.17      297.24      6.95 o 
  -6  -3   2        8.26        7.61      0.90 o 
  -5  -3   2       41.60       45.16      1.39 o 
  -4  -3   2       73.96       71.19      2.46 o 
  -3  -3   2      215.45      223.11      4.03 o 
  -2  -3   2     1734.80     1882.53     34.90 o 
  -1  -3   2      527.43      536.09     13.25 o 
   0  -3   2     1854.05     1917.92     49.92 o 
   1  -3   2       57.71       51.98      1.94 o 
   2  -3   2       42.92       34.45      2.11 o 
   3  -3   2     1026.93     1076.34     19.08 o 
   4  -3   2      303.96      319.82      6.30 o 
   5  -3   2        2.39        2.03      0.47 o 
   6  -3   2       43.31       45.37      2.22 o 
   7  -3   2        0.40        0.85      0.65 o 
   8  -3   2       54.70       53.78      2.33 o 
   9  -3   2       83.40       92.16      4.40 o 
  10  -3   2       15.37       14.74      1.85 o 
  -9  -2   2        6.88        5.94      1.58 o 
  -8  -2   2       29.07       27.24      1.89 o 
  -7  -2   2       98.85      102.32      3.05 o 
  -6  -2   2       83.95       80.91      2.06 o 
  -5  -2   2        0.13        0.17      0.81 o 
  -4  -2   2       41.93       51.42      1.63 o 
  -3  -2   2      124.74      141.42      5.61 o 
  -2  -2   2      655.10      695.40     13.26 o 
  -1  -2   2      402.23      362.14      7.94 o 
   0  -2   2       43.04       50.75      2.90 o 
   1  -2   2      286.84      259.98      7.17 o 
   2  -2   2       43.10       33.65      1.05 o 
   3  -2   2      909.82      892.95     16.18 o 
   4  -2   2        1.01        3.14      0.70 o 
   5  -2   2        1.53        1.19      0.44 o 
   6  -2   2        4.24        4.38      0.53 o 
   7  -2   2        2.39        2.66      0.64 o 
   8  -2   2      241.19      262.76      6.51 o 
   9  -2   2       60.13       57.79      3.21 o 
  10  -2   2        0.20       -1.63      2.68 o 
  -9  -1   2       27.40       27.11      2.16 o 
  -8  -1   2        0.40        0.13      1.06 o 
  -7  -1   2        2.55        2.40      0.70 o 
  -6  -1   2       41.19       43.14      3.98 o 
  -5  -1   2        1.44        1.56      0.49 o 
  -4  -1   2      208.14      205.97      3.45 o 
  -3  -1   2       53.94       64.27      3.26 o 
  -2  -1   2       34.96       31.21      0.87 o 
  -1  -1   2     1026.74     1005.09     21.25 o 
   0  -1   2        0.30        1.96      1.54 o 
   1  -1   2       13.54       17.95      0.64 o 
   2  -1   2       70.90       63.99      1.43 o 
   3  -1   2       49.47       53.65      1.10 o 
   4  -1   2        8.71        8.91      0.44 o 
   5  -1   2        0.07        0.60      0.51 o 
   6  -1   2       31.41       28.22      1.61 o 
   7  -1   2        2.38        2.05      1.61 o 
   8  -1   2        2.69        2.55      0.62 o 
   9  -1   2       26.81       29.05      1.80 o 
  10  -1   2       16.77       18.79      2.90 o 
  -9   0   2        9.19        9.33      1.67 o 
  -8   0   2       49.22       46.83      1.98 o 
  -7   0   2       33.88       35.74      1.29 o 
  -6   0   2       20.77       22.90      1.03 o 
  -5   0   2        2.31        4.31      0.54 o 
  -4   0   2      367.08      357.12      5.49 o 
  -3   0   2     1819.88     1881.60     31.66 o 
  -2   0   2     2307.77     2185.92     36.70 o 
  -1   0   2     1442.07     1440.61     39.38 o 
   0   0   2     1413.93     1187.67     31.97 o 
   1   0   2     1350.95     1217.17     24.35 o 
   3   0   2        3.81        4.27      0.92 o 
   4   0   2      357.09      344.88      4.87 o 
   5   0   2      176.78      177.12      4.42 o 
   6   0   2      168.97      184.14      3.12 o 
   7   0   2        5.84        6.74      1.17 o 
   8   0   2        3.49        4.33      0.73 o 
   9   0   2        2.10        0.97      1.01 o 
  10   0   2       67.52       75.26      4.40 o 
  -9   1   2        0.89        2.38      2.24 o 
  -8   1   2        4.44        1.23      1.72 o 
  -7   1   2        5.95        6.59      0.72 o 
  -6   1   2       16.72       16.92      0.84 o 
  -5   1   2        7.94        6.83      0.55 o 
  -4   1   2      918.28      886.71     14.70 o 
  -3   1   2      196.11      238.83      3.71 o 
  -2   1   2      620.89      640.37     11.97 o 
  -1   1   2     2337.74     2230.56     58.31 o 
   0   1   2     1053.99      971.79     18.42 o 
   1   1   2     1537.73     1355.00     30.69 o 
   3   1   2     1626.23     1605.24     35.30 o 
   4   1   2      113.49      116.95      2.07 o 
   5   1   2       42.08       35.20      2.66 o 
   6   1   2       30.63       29.88      0.84 o 
   7   1   2       57.85       60.25      1.43 o 
   8   1   2        5.65        4.75      0.66 o 
   9   1   2        2.42        2.68      1.14 o 
  10   1   2       56.93       50.79      3.70 o 
  -9   2   2        2.74        4.89      2.33 o 
  -8   2   2       15.60       17.34      2.02 o 
  -7   2   2      151.40      141.42      4.27 o 
  -6   2   2        9.60        9.10      1.52 o 
  -5   2   2       46.97       55.27      1.52 o 
  -4   2   2      354.21      377.42     11.25 o 
  -3   2   2     1349.12     1387.04     24.20 o 
  -2   2   2     1381.04     1336.32     29.40 o 
  -1   2   2      464.38      465.24     10.90 o 
   0   2   2     2895.00     2601.15     76.73 o 
   1   2   2      379.12      345.63      8.19 o 
   2   2   2     2974.04     2775.24     60.90 o 
   3   2   2      113.47      127.23      3.68 o 
   4   2   2       92.50       86.13      2.82 o 
   5   2   2       57.51       52.55      1.47 o 
   6   2   2        0.02        0.46      0.39 o 
   7   2   2      387.43      397.47      6.88 o 
   8   2   2       27.55       25.48      1.14 o 
   9   2   2       45.65       40.93      1.98 o 
  10   2   2       39.20       36.18      3.21 o 
  -9   3   2        0.26        8.10      2.55 o 
  -8   3   2        0.01        1.35      1.14 o 
  -7   3   2       48.21       45.00      2.53 o 
  -6   3   2        0.02        0.66      0.74 o 
  -5   3   2      104.22      100.51      2.24 o 
  -4   3   2      196.94      193.42      3.60 o 
  -3   3   2        8.15       11.33      0.73 o 
  -2   3   2        1.30        0.80      0.88 o 
  -1   3   2       22.54       24.10      1.52 o 
   0   3   2      196.79      187.15      4.27 o 
   1   3   2        2.00        2.66      0.42 o 
   2   3   2      171.62      161.09      3.08 o 
   3   3   2        0.05        2.69      0.34 o 
   4   3   2      154.89      168.11      3.06 o 
   5   3   2      239.91      261.10      5.48 o 
   6   3   2       46.46       46.48      1.28 o 
   7   3   2        0.21        0.37      0.50 o 
   8   3   2        0.01        0.67      0.70 o 
   9   3   2        0.76        0.79      1.06 o 
  10   3   2        1.53       -1.58      2.11 o 
  -9   4   2        0.12        3.83      2.02 o 
  -8   4   2        4.05        1.28      1.67 o 
  -7   4   2        0.00        1.14      1.01 o 
  -6   4   2        0.10        0.79      0.62 o 
  -5   4   2       29.54       29.72      2.31 o 
  -4   4   2       74.29       68.05      2.46 o 
  -3   4   2      154.33      155.54      3.83 o 
  -2   4   2        0.00       -0.45      0.45 o 
  -1   4   2      143.03      137.99      4.02 o 
   0   4   2       37.23       45.67      1.33 o 
   1   4   2      162.33      164.62      3.20 o 
   2   4   2       91.48       92.99      1.80 o 
   3   4   2      180.17      199.65      3.49 o 
   4   4   2      207.43      214.70      5.06 o 
   5   4   2       16.05       16.43      0.75 o 
   6   4   2       14.27       12.41      1.23 o 
   7   4   2        2.83        3.43      0.67 o 
   8   4   2        3.90        4.52      0.82 o 
   9   4   2        0.10        3.79      2.11 o 
  10   4   2        3.34        1.98      1.80 o 
  -8   5   2        5.53        6.21      1.89 o 
  -7   5   2        0.06        0.97      1.54 o 
  -6   5   2        0.27        0.22      0.75 o 
  -5   5   2        0.44       -0.34      0.79 o 
  -4   5   2      936.82      954.05     16.07 o 
  -3   5   2      226.74      230.07      6.34 o 
  -2   5   2       29.43       24.46      5.61 o 
  -1   5   2        1.02        2.68      0.48 o 
   0   5   2       15.34       14.31      1.58 o 
   1   5   2      177.94      190.53      3.97 o 
   2   5   2       52.95       48.33      3.15 o 
   3   5   2      171.79      166.09      2.84 o 
   4   5   2      161.53      155.61      3.24 o 
   5   5   2        0.41        0.75      0.62 o 
   6   5   2       83.03       85.92      2.57 o 
   7   5   2       23.19       19.67      1.31 o 
   8   5   2        1.10        2.60      1.06 o 
   9   5   2       15.99       20.29      2.42 o 
  -8   6   2        9.56       11.05      2.42 o 
  -7   6   2        8.64        8.32      2.02 o 
  -6   6   2       15.79       16.46      1.80 o 
  -5   6   2        0.20        0.56      0.43 o 
  -4   6   2       28.82       27.43      1.98 o 
  -3   6   2      333.70      322.83     11.03 o 
  -2   6   2        8.34        8.25      1.23 o 
  -1   6   2        3.03        3.86      0.88 o 
   0   6   2       34.63       35.83      2.51 o 
   1   6   2      270.30      297.04      5.81 o 
   2   6   2       56.44       65.19      1.74 o 
   3   6   2      254.59      242.73      5.85 o 
   4   6   2      196.38      208.02      6.47 o 
   5   6   2      127.94      131.65      2.92 o 
   6   6   2        9.63        8.57      1.02 o 
   7   6   2        1.07        0.26      0.95 o 
   8   6   2       30.56       24.91      1.98 o 
   9   6   2        3.43        2.02      2.90 o 
  -7   7   2       21.24       23.86      2.95 o 
  -6   7   2        4.74        7.70      1.80 o 
  -5   7   2       51.13       49.73      2.41 o 
  -4   7   2        0.23       -1.25      1.25 o 
  -3   7   2      190.25      173.72      8.45 o 
  -2   7   2      201.82      183.06      6.57 o 
  -1   7   2        0.03        1.21      1.08 o 
   0   7   2       29.71       28.70      1.01 o 
   1   7   2      179.48      179.25      4.53 o 
   2   7   2      164.55      174.93      4.73 o 
   3   7   2       86.46       89.86      2.30 o 
   4   7   2       10.26        9.76      1.28 o 
   5   7   2       13.69       15.72      1.62 o 
   6   7   2       51.45       49.72      2.11 o 
   7   7   2       21.21       24.03      2.16 o 
   8   7   2        9.27       10.03      2.46 o 
  -6   8   2        7.33        4.53      1.94 o 
  -5   8   2        4.63        3.44      1.93 o 
  -4   8   2        0.00        2.19      1.32 o 
  -3   8   2       16.15        9.02      2.11 o 
  -1   8   2      134.70      139.48      7.92 o 
   0   8   2      267.96      275.58      9.79 o 
   1   8   2        0.63        1.18      1.01 o 
   2   8   2       44.17       45.58      2.02 o 
   3   8   2        0.00        1.27      0.89 o 
   4   8   2       98.91       98.74      3.26 o 
   5   8   2       58.07       57.79      3.85 o 
   6   8   2        8.78        1.45      2.20 o 
   7   8   2        0.35        2.86      1.63 o 
  -5   9   2       16.23       21.61      2.19 o 
  -4   9   2        0.40        2.53      1.52 o 
  -3   9   2        5.58        6.34      2.42 o 
  -2   9   2        7.99       10.30      2.38 o 
  -1   9   2       59.62       61.66      5.02 o 
   0   9   2      102.73      103.21      4.23 o 
   1   9   2       50.74       49.66      2.24 o 
   2   9   2       54.16       58.68      2.69 o 
   3   9   2        0.44       -0.13      1.67 o 
   4   9   2       76.47       85.69      5.72 o 
   5   9   2        0.01        4.80      2.82 o 
   6   9   2       19.53       19.89      3.48 o 
  -4  10   2        0.08        0.75      3.39 o 
  -3  10   2        0.09        3.34      2.77 o 
  -2  10   2       21.10       18.62      3.34 o 
  -1  10   2       10.71       13.51      3.04 o 
   0  10   2        5.77        5.06      2.46 o 
   1  10   2       23.04       28.34      4.14 o 
   2  10   2       16.65       12.24      3.52 o 
   3  10   2        2.45        8.27      3.04 o 
   4  10   2        7.33        9.90      2.60 o 
   5  10   2       21.03       15.62      3.57 o 
  -2  11   2        2.39        2.20      3.96 o 
  -1  11   2       31.56       39.39      4.84 o 
   0  11   2        8.91       10.56      3.04 o 
   1  11   2       13.00       13.42      4.27 o 
   2  11   2        3.95        9.51      3.21 o 
   3  11   2        7.40       10.30      3.96 o 
   0 -11   3        6.77       13.69      3.57 o 
   1 -11   3        2.56        3.34      2.77 o 
   2 -11   3        0.55       -0.97      2.86 o 
  -3 -10   3       27.25       27.16      5.02 o 
  -2 -10   3        0.32        1.06      2.82 o 
  -1 -10   3       27.11       29.97      4.75 o 
   0 -10   3        5.60       14.92      2.95 o 
   1 -10   3        0.78        1.85      2.29 o 
   2 -10   3        0.17        2.16      3.26 o 
   3 -10   3        0.07       -0.04      2.42 o 
   4 -10   3        5.36        0.84      3.43 o 
   5 -10   3       12.31       17.34      3.70 o 
  -5  -9   3        0.56        0.75      3.39 o 
  -4  -9   3        0.91       -0.09      1.85 o 
  -3  -9   3       10.52       11.62      2.68 o 
  -2  -9   3       13.83        9.75      1.85 o 
  -1  -9   3        3.81        7.25      1.74 o 
   0  -9   3       63.88       56.53      6.54 o 
   1  -9   3       67.07       60.61      5.19 o 
   2  -9   3       42.27       41.99      3.79 o 
   3  -9   3        0.34       -2.68      2.68 o 
   4  -9   3        4.39        1.10      2.95 o 
   5  -9   3       11.19       14.52      3.70 o 
   6  -9   3        0.17       -2.55      3.52 o 
  -6  -8   3        0.07       -0.22      2.42 o 
  -5  -8   3        1.40       -1.36      3.30 o 
  -4  -8   3        5.35        3.57      2.82 o 
  -3  -8   3       27.42       29.66      3.39 o 
  -2  -8   3        6.12        6.05      1.20 o 
  -1  -8   3       24.07       21.38      1.52 o 
   0  -8   3       29.88       33.52      2.64 o 
   1  -8   3        3.77        3.44      1.23 o 
   2  -8   3       85.62       78.38      5.17 o 
   3  -8   3        0.00        3.21      2.51 o 
   4  -8   3        0.19       -0.88      1.63 o 
   5  -8   3        4.91        5.41      1.98 o 
   6  -8   3       16.50       25.18      3.74 o 
   7  -8   3        0.07       -0.26      3.04 o 
  -7  -7   3       62.08       57.53      5.55 o 
  -6  -7   3        8.32        8.01      2.68 o 
  -5  -7   3        4.45        2.86      2.86 o 
  -4  -7   3       24.49       28.30      3.65 o 
  -3  -7   3       30.14       30.52      4.97 o 
  -2  -7   3       34.07       34.73      1.90 o 
  -1  -7   3      325.23      312.05     13.42 o 
   0  -7   3      252.19      230.18      5.71 o 
   1  -7   3       29.88       24.85      1.17 o 
   2  -7   3      189.31      197.24      5.47 o 
   3  -7   3       18.27       21.37      2.13 o 
   4  -7   3        2.49        3.34      1.58 o 
   5  -7   3        0.06       -1.41      1.41 o 
   6  -7   3        5.45        0.53      2.55 o 
   7  -7   3        5.97        8.45      1.80 o 
   8  -7   3       55.52       55.41      3.74 o 
  -7  -6   3      116.13      120.95      6.47 o 
  -6  -6   3        0.88        1.36      2.86 o 
  -5  -6   3       69.82       58.54      4.62 o 
  -4  -6   3       41.41       41.11      2.48 o 
  -3  -6   3       11.07        9.19      1.65 o 
  -2  -6   3      211.51      194.53     12.52 o 
  -1  -6   3      460.14      448.21      9.81 o 
   0  -6   3       19.26       20.11      1.85 o 
   1  -6   3        0.18        1.06      0.96 o 
   2  -6   3       19.80       21.25      1.73 o 
   3  -6   3       31.52       34.40      2.12 o 
   4  -6   3      276.94      255.41     10.78 o 
   5  -6   3      109.59      104.36      4.40 o 
   6  -6   3        2.31       -0.37      2.07 o 
   7  -6   3      160.00      164.96      7.48 o 
   8  -6   3       43.01       40.45      2.95 o 
   9  -6   3       19.00       16.93      2.27 o 
  -8  -5   3       16.88       13.51      1.89 o 
  -7  -5   3        7.44        7.00      1.85 o 
  -6  -5   3      322.40      313.95     12.54 o 
  -5  -5   3      145.70      129.03      4.60 o 
  -4  -5   3       62.89       71.73      2.35 o 
  -3  -5   3        6.51        5.94      1.06 o 
  -2  -5   3       44.66       49.19      1.51 o 
  -1  -5   3      149.29      159.96      3.93 o 
   0  -5   3      397.27      434.98     11.91 o 
   1  -5   3      200.55      213.38      8.93 o 
   2  -5   3      116.31      116.44      5.24 o 
   3  -5   3        0.22        0.30      0.90 o 
   4  -5   3       25.97       24.94      1.04 o 
   5  -5   3      143.22      147.02      3.72 o 
   6  -5   3      109.37       96.55      3.86 o 
   7  -5   3       80.13       75.36      4.82 o 
   8  -5   3        1.00        1.37      1.29 o 
   9  -5   3        3.33        1.31      1.69 o 
  -8  -4   3       22.72       17.96      1.80 o 
  -7  -4   3       61.08       64.96      2.82 o 
  -6  -4   3        1.82        0.53      1.23 o 
  -5  -4   3       96.82      103.41      6.76 o 
  -4  -4   3       28.92       30.26      1.23 o 
  -3  -4   3        0.68       -0.50      0.77 o 
  -2  -4   3        0.88        2.22      0.95 o 
  -1  -4   3      215.04      229.90      6.07 o 
   0  -4   3      112.07      107.29      4.36 o 
   1  -4   3      520.81      581.06     16.77 o 
   2  -4   3       22.14       19.71      1.80 o 
   3  -4   3       22.62       23.31      1.27 o 
   4  -4   3       12.04       15.03      1.80 o 
   5  -4   3        4.52        4.49      0.63 o 
   6  -4   3       44.69       48.12      1.49 o 
   7  -4   3       10.97       11.76      1.20 o 
   8  -4   3       36.92       39.25      2.64 o 
   9  -4   3        0.38        1.06      1.63 o 
  10  -4   3        0.02        0.18      2.64 o 
  -9  -3   3        6.52        9.37      1.58 o 
  -8  -3   3        0.09       -1.19      1.19 o 
  -7  -3   3        0.37        0.88      1.19 o 
  -6  -3   3        4.61        4.76      2.82 o 
  -5  -3   3       84.46       79.46      2.01 o 
  -4  -3   3        6.57        9.99      0.84 o 
  -3  -3   3       12.68       14.73      0.83 o 
  -2  -3   3      139.37      156.33      3.65 o 
  -1  -3   3       45.52       51.24      1.59 o 
   0  -3   3      126.88      109.01      7.17 o 
   1  -3   3       43.74       46.80      1.68 o 
   2  -3   3      640.97      646.85     19.18 o 
   3  -3   3       10.45       11.13      1.61 o 
   4  -3   3       81.69       87.17      2.02 o 
   5  -3   3        1.57        1.62      0.44 o 
   6  -3   3        5.24        7.21      2.02 o 
   7  -3   3       13.16       12.83      0.93 o 
   8  -3   3       33.46       35.71      2.71 o 
   9  -3   3        1.52        4.09      1.67 o 
  10  -3   3        0.53        0.66      2.55 o 
  -9  -2   3        0.17       -1.54      1.54 o 
  -8  -2   3        6.27        7.09      1.54 o 
  -7  -2   3      147.82      156.47      4.75 o 
  -6  -2   3      224.08      234.09      5.48 o 
  -5  -2   3        4.07        4.60      0.62 o 
  -4  -2   3       17.76       15.19      1.08 o 
  -3  -2   3      102.69      103.17      2.40 o 
  -2  -2   3      296.90      329.90     11.25 o 
  -1  -2   3        0.85        2.15      0.48 o 
   0  -2   3       29.64       29.97      2.35 o 
   1  -2   3      189.22      183.88      5.78 o 
   2  -2   3       44.99       42.57      1.33 o 
   3  -2   3      224.19      220.23      5.79 o 
   4  -2   3      725.36      744.31     12.30 o 
   5  -2   3       86.17       93.01      3.90 o 
   6  -2   3       10.48       12.33      0.90 o 
   7  -2   3       10.15       10.73      1.10 o 
   8  -2   3        0.03        1.54      0.75 o 
   9  -2   3       11.38       11.84      1.32 o 
  10  -2   3        0.96        3.39      2.90 o 
  -9  -1   3       11.53        9.46      1.85 o 
  -8  -1   3       13.55       11.22      1.50 o 
  -7  -1   3       20.41       18.40      1.23 o 
  -6  -1   3      245.88      239.08      6.71 o 
  -5  -1   3      147.69      144.52      2.86 o 
  -4  -1   3       98.37      107.74      4.75 o 
  -3  -1   3      175.07      188.24      3.68 o 
  -2  -1   3      247.38      266.00      6.25 o 
  -1  -1   3       55.05       61.59      1.49 o 
   0  -1   3      111.95      106.93      3.04 o 
   1  -1   3       19.18       19.43      1.01 o 
   2  -1   3       11.16       16.20      0.56 o 
   3  -1   3        1.75        3.59      0.31 o 
   4  -1   3      167.99      184.52      3.10 o 
   5  -1   3      208.94      219.25      3.57 o 
   6  -1   3        0.24        1.15      0.86 o 
   7  -1   3      345.49      360.33      7.79 o 
   8  -1   3       42.60       39.39      1.32 o 
   9  -1   3       36.36       37.32      1.80 o 
  10  -1   3        1.69        3.17      1.98 o 
  -9   0   3        0.74       -0.40      1.85 o 
  -8   0   3       15.13       15.01      1.67 o 
  -7   0   3       52.17       49.34      1.85 o 
  -6   0   3      139.99      138.20      4.82 o 
  -5   0   3        6.90        7.45      0.69 o 
  -4   0   3      199.41      220.79      4.14 o 
  -3   0   3        0.02       -0.19      0.42 o 
  -2   0   3     1056.98     1010.76     19.76 o 
  -1   0   3      929.37      884.06     16.42 o 
   0   0   3      141.21      125.28      2.66 o 
   1   0   3     1880.72     1754.60     41.66 o 
   2   0   3     6936.52     6232.73    226.89 o 
   3   0   3     1058.96     1024.58     19.78 o 
   4   0   3       27.12       22.02      0.99 o 
   5   0   3      177.79      175.79      3.04 o 
   6   0   3       62.39       63.38      1.54 o 
   7   0   3      131.63      128.21      2.82 o 
   8   0   3        8.76       10.39      0.70 o 
   9   0   3       19.10       23.50      1.50 o 
  10   0   3        2.44        2.11      1.72 o 
  -9   1   3        1.55        1.54      1.89 o 
  -8   1   3        1.08        2.16      1.67 o 
  -7   1   3       26.55       25.66      1.63 o 
  -6   1   3       52.70       46.64      2.27 o 
  -5   1   3       31.38       31.97      2.16 o 
  -4   1   3       97.84       86.64      1.94 o 
  -3   1   3      401.73      463.47      8.58 o 
  -2   1   3      709.90      719.36     12.26 o 
  -1   1   3      639.18      655.33     12.45 o 
   0   1   3      341.70      312.96      6.47 o 
   1   1   3      391.91      363.33      9.26 o 
   2   1   3     4602.10     4353.03    123.89 o 
   3   1   3      531.14      496.13     10.01 o 
   4   1   3       21.80       20.38      1.06 o 
   5   1   3       15.53       14.22      0.48 o 
   6   1   3       70.61       77.46      1.67 o 
   7   1   3       64.00       66.42      1.58 o 
   8   1   3        1.26        2.07      0.57 o 
   9   1   3       24.32       24.87      1.58 o 
  10   1   3       28.28       27.60      2.55 o 
  -9   2   3        5.58       10.43      2.33 o 
  -8   2   3        6.03        9.51      1.89 o 
  -7   2   3       46.32       42.31      3.57 o 
  -6   2   3      411.98      394.36      9.57 o 
  -5   2   3       15.51       17.64      1.12 o 
  -4   2   3       43.43       42.70      3.28 o 
  -3   2   3      419.65      416.69      9.36 o 
  -2   2   3      320.69      312.21      5.52 o 
  -1   2   3       94.34       79.65      1.69 o 
   0   2   3       58.41       49.02      1.29 o 
   1   2   3      683.16      654.97     13.87 o 
   2   2   3       68.06       60.43      1.49 o 
   3   2   3      211.43      223.28      4.66 o 
   4   2   3        2.23        2.07      0.37 o 
   5   2   3       46.30       42.92      0.98 o 
   6   2   3        4.46        5.50      0.40 o 
   7   2   3       25.09       25.44      0.84 o 
   8   2   3        5.74        5.85      0.57 o 
   9   2   3       10.32        6.43      1.14 o 
  10   2   3       22.30       21.21      2.73 o 
  -9   3   3        9.58       15.10      2.42 o 
  -8   3   3        8.68        9.81      2.33 o 
  -7   3   3       30.64       25.34      1.75 o 
  -6   3   3        2.82        1.44      0.75 o 
  -5   3   3      375.20      385.20      8.96 o 
  -4   3   3      127.72      132.47      3.29 o 
  -3   3   3       31.94       38.56      1.36 o 
  -2   3   3      213.53      234.72      5.28 o 
  -1   3   3      763.13      784.96     16.17 o 
   0   3   3      445.19      411.42      9.29 o 
   1   3   3        6.59        8.36      1.74 o 
   2   3   3       16.22       20.39      0.62 o 
   3   3   3      144.14      169.47      3.13 o 
   4   3   3      172.92      170.10      3.53 o 
   5   3   3      146.96      158.79      2.95 o 
   6   3   3        3.64        3.70      0.45 o 
   7   3   3        2.38        1.72      0.53 o 
   8   3   3       31.39       29.58      1.19 o 
   9   3   3        8.68        9.11      1.63 o 
  10   3   3       51.14       47.93      3.57 o 
  -8   4   3        0.44        1.14      1.45 o 
  -7   4   3        5.84        7.29      2.66 o 
  -6   4   3       11.59       15.22      1.15 o 
  -5   4   3      198.41      179.34      4.70 o 
  -4   4   3      263.12      285.09      5.87 o 
  -3   4   3       24.88       27.95      1.23 o 
  -2   4   3       32.62       30.89      1.15 o 
  -1   4   3        3.66        3.70      0.49 o 
   0   4   3      164.94      184.67      4.80 o 
   1   4   3     1569.02     1609.86     32.45 o 
   2   4   3     1098.81     1136.36     20.02 o 
   3   4   3       27.29       32.97      4.12 o 
   4   4   3       42.80       48.56      1.22 o 
   5   4   3        0.25        0.29      0.64 o 
   6   4   3      206.85      212.45      4.14 o 
   7   4   3       40.38       37.81      1.54 o 
   8   4   3       43.24       45.11      1.48 o 
   9   4   3        6.07        6.07      2.07 o 
  10   4   3        2.94        2.33      2.07 o 
  -8   5   3        1.15        4.53      2.07 o 
  -7   5   3        0.47        0.92      1.54 o 
  -6   5   3       71.29       75.69      3.65 o 
  -5   5   3       50.20       44.63      1.85 o 
  -4   5   3       24.54       21.00      0.93 o 
  -3   5   3      142.86      133.02      4.93 o 
  -2   5   3      176.56      155.83      3.89 o 
  -1   5   3       42.54       44.56      1.49 o 
   0   5   3      131.91      146.86      3.10 o 
   1   5   3      113.97      116.58      2.79 o 
   2   5   3       87.95       87.05      3.23 o 
   3   5   3       36.71       39.23      2.73 o 
   4   5   3       50.44       54.58      4.91 o 
   5   5   3        5.73        8.14      1.98 o 
   6   5   3      129.18      136.60      3.32 o 
   7   5   3       23.03       21.39      1.11 o 
   8   5   3        5.25        3.65      1.01 o 
   9   5   3       47.69       45.77      3.39 o 
  -7   6   3       21.30       19.15      2.55 o 
  -6   6   3       73.45       80.63      3.92 o 
  -5   6   3        0.42        0.60      1.14 o 
  -4   6   3       14.89       13.36      1.06 o 
  -3   6   3       41.71       42.14      2.24 o 
  -2   6   3      242.93      252.56      6.96 o 
  -1   6   3        1.10        1.64      0.42 o 
   0   6   3        0.15        1.13      0.33 o 
   1   6   3       25.61       19.69      1.10 o 
   2   6   3        3.51        2.50      1.98 o 
   3   6   3        2.37        3.12      0.76 o 
   4   6   3        8.93        9.76      0.72 o 
   5   6   3       18.14       19.28      0.95 o 
   6   6   3       28.70       29.21      1.45 o 
   7   6   3        0.92        1.58      0.81 o 
   8   6   3        0.14        0.13      1.63 o 
   9   6   3        4.02        8.58      2.60 o 
  -7   7   3       33.35       39.61      3.70 o 
  -6   7   3        1.73        3.65      1.54 o 
  -5   7   3        8.50       11.66      1.85 o 
  -4   7   3        8.94       12.20      1.64 o 
  -3   7   3        4.11        4.57      2.77 o 
  -2   7   3      113.17      114.15      3.20 o 
  -1   7   3       34.31       38.49      1.29 o 
   0   7   3      264.07      264.17      4.96 o 
   1   7   3      465.19      484.89     11.90 o 
   2   7   3       43.44       44.53      1.68 o 
   3   7   3       57.88       61.45      2.09 o 
   4   7   3        1.03        1.49      1.07 o 
   5   7   3        6.43        6.71      1.23 o 
   6   7   3       34.01       36.43      1.64 o 
   7   7   3        3.73        5.37      1.45 o 
   8   7   3        8.00       12.10      3.17 o 
  -6   8   3        6.40        7.53      2.11 o 
  -5   8   3        2.49        3.21      1.28 o 
  -4   8   3       11.32       14.11      1.81 o 
  -3   8   3        0.13        1.15      1.09 o 
  -2   8   3      111.78      120.53      4.55 o 
  -1   8   3      186.39      183.98      6.35 o 
   0   8   3       56.16       55.11      1.80 o 
   1   8   3      341.65      331.43      8.71 o 
   2   8   3      243.79      263.35      6.73 o 
   3   8   3       11.01       11.20      1.36 o 
   4   8   3       18.56       21.80      3.17 o 
   5   8   3       79.65       85.20      3.98 o 
   6   8   3       10.89        9.73      2.60 o 
   7   8   3       15.12       18.44      1.89 o 
  -5   9   3       17.35       15.91      2.47 o 
  -4   9   3       34.47       35.25      4.27 o 
  -3   9   3       12.76        9.68      3.43 o 
  -2   9   3       38.66       32.34      3.54 o 
  -1   9   3        4.39        3.94      1.56 o 
   0   9   3       61.08       55.02      4.40 o 
   1   9   3       26.76       23.02      3.52 o 
   2   9   3        0.03        3.87      2.46 o 
   3   9   3       13.48        8.85      2.24 o 
   4   9   3       77.17       70.95      5.41 o 
   5   9   3       79.65       80.41      6.29 o 
   6   9   3      161.64      165.40     10.96 o 
  -4  10   3        0.15       -3.61      3.61 o 
  -3  10   3        5.59        3.39      3.48 o 
  -2  10   3        3.89        6.43      3.65 o 
  -1  10   3        0.68        3.04      3.21 o 
   0  10   3        9.71       15.01      3.79 o 
   1  10   3       10.55        8.14      2.46 o 
   2  10   3       14.36       14.04      3.21 o 
   3  10   3        4.34        2.64      2.29 o 
   4  10   3       13.00       16.37      2.86 o 
   5  10   3        0.46       -1.94      2.24 o 
  -1  11   3       12.60       12.46      3.57 o 
   0  11   3        0.78       -3.12      3.12 o 
   1  11   3       17.87       23.28      3.79 o 
   2  11   3        7.73        3.87      3.30 o 
   3  11   3        0.09        3.39      3.48 o 
  -3 -10   4        3.63        2.60      2.95 o 
  -2 -10   4       11.59       19.67      4.18 o 
  -1 -10   4        8.44        5.99      2.55 o 
   0 -10   4        0.67       -0.48      3.34 o 
   1 -10   4        0.80        6.78      3.70 o 
   2 -10   4        1.39        1.54      3.26 o 
   3 -10   4        3.54        4.40      2.77 o 
   4 -10   4        8.47        1.76      3.61 o 
  -4  -9   4       22.53       18.27      4.18 o 
  -3  -9   4        0.36        1.63      3.30 o 
  -2  -9   4       32.07       37.59      4.18 o 
  -1  -9   4       32.14       28.47      2.52 o 
   0  -9   4        6.69       12.37      3.39 o 
   1  -9   4       15.13       15.32      3.04 o 
   2  -9   4        2.17        4.18      2.11 o 
   3  -9   4        6.63        3.12      2.07 o 
   4  -9   4        3.73        8.23      3.08 o 
   5  -9   4        1.39        1.85      3.21 o 
  -5  -8   4        5.62        2.20      2.68 o 
  -4  -8   4        0.18        1.45      2.33 o 
  -3  -8   4        0.17       -2.24      2.24 o 
  -2  -8   4       63.52       56.48      3.65 o 
  -1  -8   4        0.83       -0.37      2.88 o 
   0  -8   4        5.72        5.26      1.54 o 
   1  -8   4       87.34       84.17      6.10 o 
   2  -8   4        4.01        3.29      0.94 o 
   3  -8   4        2.53        3.43      1.85 o 
   4  -8   4       48.45       40.49      3.57 o 
   5  -8   4        8.80       11.00      2.42 o 
   6  -8   4        1.24       -1.67      2.77 o 
   7  -8   4        0.08        1.14      2.24 o 
  -6  -7   4        3.97        2.07      2.38 o 
  -5  -7   4        0.01       -2.02      2.02 o 
  -4  -7   4        0.09       -1.76      1.80 o 
  -3  -7   4       22.04       18.09      2.55 o 
  -2  -7   4        2.29        2.50      1.61 o 
  -1  -7   4      372.51      370.29      8.77 o 
   0  -7   4      470.86      453.50     10.83 o 
   1  -7   4       23.85       28.17      2.21 o 
   2  -7   4      122.35      116.93      4.48 o 
   3  -7   4       33.44       30.85      2.77 o 
   4  -7   4       46.58       35.38      1.68 o 
   5  -7   4      117.21      116.63      6.21 o 
   6  -7   4      175.78      195.24     10.43 o 
   7  -7   4       19.07       21.74      2.99 o 
   8  -7   4        0.07        0.92      1.41 o 
  -7  -6   4        2.79        1.94      3.65 o 
  -6  -6   4        0.22       -1.54      3.04 o 
  -5  -6   4       54.04       43.13      3.79 o 
  -4  -6   4       40.27       38.20      3.26 o 
  -3  -6   4       84.85       87.56      2.90 o 
  -2  -6   4       11.89       16.07      1.18 o 
  -1  -6   4        1.35        1.33      1.61 o 
   0  -6   4      103.54      103.61      3.69 o 
   1  -6   4      106.23      128.02      8.41 o 
   2  -6   4       72.26       67.29      2.84 o 
   3  -6   4       79.51       74.99      2.94 o 
   4  -6   4       50.72       49.37      1.60 o 
   5  -6   4        7.58        3.31      1.12 o 
   6  -6   4      147.84      155.40      8.27 o 
   7  -6   4      193.62      209.59      7.22 o 
   8  -6   4        0.62        1.54      1.50 o 
   9  -6   4        1.78        0.80      1.73 o 
  -7  -5   4        9.89       11.97      2.38 o 
  -6  -5   4        2.60        3.08      1.63 o 
  -5  -5   4       13.67        6.82      2.68 o 
  -4  -5   4       35.91       35.30      2.82 o 
  -3  -5   4       24.53       27.18      1.58 o 
  -2  -5   4        4.82        6.97      0.88 o 
  -1  -5   4       37.30       36.12      2.75 o 
   0  -5   4       61.80       65.48      2.46 o 
   1  -5   4      303.15      290.16      8.77 o 
   2  -5   4        2.44        1.36      0.83 o 
   3  -5   4       29.72       25.03      1.56 o 
   4  -5   4        0.20        1.13      0.92 o 
   5  -5   4        9.81       10.20      1.17 o 
   6  -5   4       25.41       23.62      1.43 o 
   7  -5   4       15.95       17.77      1.20 o 
   8  -5   4       47.05       45.86      2.17 o 
   9  -5   4        2.50        0.73      1.78 o 
  -8  -4   4       21.53       25.22      3.43 o 
  -7  -4   4       20.15       20.11      1.85 o 
  -6  -4   4        2.78        4.01      1.63 o 
  -5  -4   4        1.62        2.20      1.41 o 
  -4  -4   4      208.98      201.14      7.88 o 
  -3  -4   4      188.57      186.30      6.18 o 
  -2  -4   4       51.88       59.28      2.13 o 
  -1  -4   4       18.11       24.79      1.26 o 
   0  -4   4      108.27      117.13      6.18 o 
   1  -4   4       98.37      104.76      3.34 o 
   2  -4   4       79.95       77.81      6.87 o 
   3  -4   4        4.12        6.22      0.71 o 
   4  -4   4       28.04       35.25      1.42 o 
   5  -4   4       47.44       47.19      1.94 o 
   6  -4   4        0.37       -0.01      0.70 o 
   7  -4   4       16.44       17.76      1.09 o 
   8  -4   4       77.53       81.75      2.67 o 
   9  -4   4       14.00       14.26      2.05 o 
  10  -4   4        0.47       -2.60      2.60 o 
  -8  -3   4        6.60        5.68      1.58 o 
  -7  -3   4        2.66        4.27      1.23 o 
  -6  -3   4       26.11       29.31      1.72 o 
  -5  -3   4      232.40      253.27      7.39 o 
  -4  -3   4       26.81       28.19      1.27 o 
  -3  -3   4      130.05      143.76      3.36 o 
  -2  -3   4      661.25      683.56     14.63 o 
  -1  -3   4      832.53      906.24     20.73 o 
   0  -3   4      504.20      552.40     14.55 o 
   1  -3   4        9.39       11.18      0.98 o 
   2  -3   4       51.80       58.27      2.22 o 
   3  -3   4       28.14       36.93      1.34 o 
   4  -3   4      176.91      205.66      5.16 o 
   5  -3   4      103.23      113.38      2.75 o 
   6  -3   4        2.55        4.08      0.68 o 
   7  -3   4       23.37       26.56      1.14 o 
   8  -3   4       84.28       90.67      2.77 o 
   9  -3   4       58.57       65.45      4.23 o 
  10  -3   4       19.91       24.96      3.65 o 
  -8  -2   4        3.05        3.48      1.50 o 
  -7  -2   4       12.30       12.98      1.54 o 
  -6  -2   4       48.47       52.07      2.07 o 
  -5  -2   4      327.12      339.98      6.58 o 
  -4  -2   4       91.92       94.80      3.96 o 
  -3  -2   4      107.60      100.59      2.41 o 
  -2  -2   4       31.94       29.53      2.00 o 
  -1  -2   4      423.34      477.25     15.73 o 
   0  -2   4      803.99      902.67     23.37 o 
   1  -2   4        1.54        2.75      0.54 o 
   2  -2   4      764.51      767.17     18.40 o 
   3  -2   4       55.29       63.32      1.80 o 
   4  -2   4      290.16      309.33      6.27 o 
   5  -2   4      310.79      318.72      5.63 o 
   6  -2   4      419.77      456.89      8.20 o 
   7  -2   4        0.98        1.39      0.57 o 
   8  -2   4        3.23        2.95      0.64 o 
   9  -2   4        7.97        8.27      0.97 o 
  10  -2   4       22.35       18.40      3.52 o 
  -8  -1   4        0.19       -1.23      1.23 o 
  -7  -1   4        0.03        1.89      0.97 o 
  -6  -1   4       46.33       46.96      1.94 o 
  -5  -1   4      397.46      415.57      8.30 o 
  -4  -1   4      307.80      311.30      6.93 o 
  -3  -1   4        5.41        5.64      0.53 o 
  -2  -1   4       67.39       69.84      1.82 o 
  -1  -1   4      175.56      183.11     10.96 o 
   0  -1   4      369.01      367.84      8.32 o 
   1  -1   4      677.37      670.44     17.36 o 
   2  -1   4       56.69       71.65      1.63 o 
   3  -1   4       19.63       31.74      1.52 o 
   4  -1   4      123.04      138.06      2.77 o 
   5  -1   4       87.69       87.54      2.31 o 
   6  -1   4        2.76        3.04      0.57 o 
   7  -1   4       33.25       35.64      2.33 o 
   8  -1   4       33.86       35.78      1.32 o 
   9  -1   4       18.93       16.33      1.19 o 
  10  -1   4       20.59       17.25      2.86 o 
  -8   0   4        2.63        1.94      1.89 o 
  -7   0   4        0.00       -0.84      0.84 o 
  -6   0   4      137.01      131.56      3.28 o 
  -5   0   4       78.53       88.45      3.01 o 
  -4   0   4      170.09      170.02      7.22 o 
  -3   0   4      152.38      148.25      2.85 o 
  -2   0   4      279.74      278.56      5.13 o 
  -1   0   4      346.27      344.13      6.63 o 
   0   0   4        0.88        0.15      0.39 o 
   1   0   4      177.63      164.63      3.59 o 
   2   0   4      547.33      501.33     11.11 o 
   3   0   4       60.64       49.11      1.30 o 
   4   0   4       30.30       34.67      1.65 o 
   5   0   4        0.02        0.81      0.62 o 
   6   0   4       38.51       38.91      1.06 o 
   7   0   4        4.26        4.27      0.44 o 
   8   0   4       22.52       19.81      0.84 o 
   9   0   4       11.22       11.40      1.01 o 
  10   0   4       63.41       72.36      4.36 o 
  -8   1   4        5.57        7.22      2.33 o 
  -7   1   4       25.92       27.24      1.72 o 
  -6   1   4        3.08        1.68      0.71 o 
  -5   1   4      498.78      502.47     12.30 o 
  -4   1   4      266.64      279.55      5.36 o 
  -3   1   4        2.78        2.72      0.97 o 
  -2   1   4      499.74      507.99      8.18 o 
  -1   1   4      989.18     1070.02     19.18 o 
   0   1   4      661.81      617.80     13.15 o 
   1   1   4       31.20       28.87      0.94 o 
   2   1   4       25.47       31.57      0.97 o 
   3   1   4      225.16      243.43      4.28 o 
   4   1   4     1833.73     1846.40     32.86 o 
   5   1   4       22.17       22.09      1.19 o 
   6   1   4        1.50        2.29      0.84 o 
   7   1   4      101.26      110.25      2.95 o 
   8   1   4       14.17       13.03      0.57 o 
   9   1   4        6.06        6.38      1.36 o 
  10   1   4       47.90       47.49      3.52 o 
  -8   2   4        3.45        1.36      1.80 o 
  -7   2   4        1.51        2.51      1.94 o 
  -6   2   4       59.44       48.58      2.13 o 
  -5   2   4      223.31      213.20      6.38 o 
  -4   2   4      519.13      538.77     11.36 o 
  -3   2   4       57.66       59.52      1.37 o 
  -2   2   4      105.57       81.76      1.78 o 
  -1   2   4     1288.63     1375.30     25.52 o 
   0   2   4      224.65      209.16      4.78 o 
   1   2   4        3.09        4.13      0.92 o 
   2   2   4      300.64      299.97      7.04 o 
   3   2   4     1484.74     1507.14     36.05 o 
   4   2   4     2757.63     2990.42     75.44 o 
   5   2   4      516.36      535.20     12.15 o 
   6   2   4       26.91       27.64      1.28 o 
   7   2   4      125.77      118.00      3.21 o 
   8   2   4       10.27        8.54      1.32 o 
   9   2   4       47.91       44.37      2.38 o 
  10   2   4        0.13        0.48      1.94 o 
  -8   3   4       13.48       13.25      2.16 o 
  -7   3   4        0.35        1.51      1.24 o 
  -6   3   4       16.79       14.67      2.97 o 
  -5   3   4       63.86       53.03      4.86 o 
  -4   3   4      104.13       98.53      3.22 o 
  -3   3   4        0.06        0.68      1.10 o 
  -2   3   4       69.43       75.61      2.07 o 
  -1   3   4      569.48      577.50     12.28 o 
   0   3   4      147.21      141.72      3.70 o 
   1   3   4      260.98      279.61      9.79 o 
   2   3   4        2.64        4.38      0.90 o 
   3   3   4     1000.67     1011.81     17.40 o 
   4   3   4      272.07      248.66      4.47 o 
   5   3   4        2.64        2.52      0.25 o 
   6   3   4        6.51        8.07      0.44 o 
   7   3   4        3.05        2.20      0.75 o 
   8   3   4       22.08       24.25      1.76 o 
   9   3   4      106.46       91.28      3.48 o 
  10   3   4       20.68       25.53      2.86 o 
  -8   4   4        0.42        1.67      2.38 o 
  -7   4   4        1.26        1.32      1.94 o 
  -6   4   4        8.63       10.84      1.54 o 
  -5   4   4       67.30       60.16      1.97 o 
  -4   4   4       32.47       36.72      1.45 o 
  -3   4   4       11.69        6.78      1.01 o 
  -2   4   4      293.88      287.58      6.82 o 
  -1   4   4       41.49       42.27      1.26 o 
   0   4   4       27.29       19.86      1.39 o 
   1   4   4       20.50       20.50      1.26 o 
   2   4   4       71.63       82.83      1.71 o 
   3   4   4        1.48        3.11      1.28 o 
   4   4   4        3.37        3.45      1.72 o 
   5   4   4       75.79       75.57      2.13 o 
   6   4   4       59.29       55.63      1.47 o 
   7   4   4      109.40      108.75      3.50 o 
   8   4   4        0.00       -0.48      0.48 o 
   9   4   4        1.44        0.75      1.32 o 
  10   4   4        1.83        2.11      1.89 o 
  -7   5   4        0.03       -0.70      1.67 o 
  -6   5   4        1.67        1.50      0.93 o 
  -5   5   4       28.02       23.64      1.29 o 
  -4   5   4       33.30       38.98      2.20 o 
  -3   5   4        0.08        0.97      0.75 o 
  -2   5   4       30.02       27.01      4.16 o 
  -1   5   4      114.67      111.57      3.41 o 
   0   5   4       62.11       69.46      2.49 o 
   1   5   4       15.38       16.22      1.29 o 
   2   5   4        6.36        9.16      0.85 o 
   3   5   4        4.76        5.49      0.84 o 
   4   5   4       95.55      102.47      2.75 o 
   5   5   4      101.05      104.34      2.56 o 
   6   5   4       86.67       89.25      2.28 o 
   7   5   4       17.44       14.92      0.84 o 
   8   5   4       14.24       12.81      2.20 o 
   9   5   4        5.83        6.07      1.89 o 
  -7   6   4       14.47       18.75      2.86 o 
  -6   6   4        3.44        4.80      2.02 o 
  -5   6   4        3.67        2.22      0.98 o 
  -4   6   4        6.73        6.33      2.05 o 
  -3   6   4        4.26        3.04      1.14 o 
  -2   6   4      328.67      331.87     10.16 o 
  -1   6   4        1.67        1.08      0.51 o 
   0   6   4       69.25       66.19      2.30 o 
   1   6   4       47.66       43.13      2.64 o 
   2   6   4       49.14       49.24      2.09 o 
   3   6   4       12.07       16.34      1.69 o 
   4   6   4        5.82        4.35      0.58 o 
   5   6   4       18.31       17.69      0.99 o 
   6   6   4       16.29       17.30      0.98 o 
   7   6   4       41.41       38.95      1.98 o 
   8   6   4        2.18        3.17      1.76 o 
   9   6   4        7.96       12.72      3.39 o 
  -6   7   4       23.77       25.92      2.46 o 
  -5   7   4        3.96        7.26      1.54 o 
  -4   7   4       18.04       12.46      1.72 o 
  -3   7   4        1.48        2.18      1.06 o 
  -2   7   4      134.94      142.12      4.51 o 
  -1   7   4      647.65      658.32     14.44 o 
   0   7   4      127.68      132.66      4.23 o 
   1   7   4       66.72       64.56      3.15 o 
   2   7   4        0.20        0.70      0.95 o 
   3   7   4      180.43      199.58      5.41 o 
   4   7   4       34.59       33.32      1.64 o 
   5   7   4       52.17       50.17      3.08 o 
   6   7   4       25.21       23.80      1.23 o 
   7   7   4        7.32        7.48      1.23 o 
   8   7   4        3.56        1.67      2.24 o 
  -6   8   4        0.65       -0.26      3.17 o 
  -5   8   4        4.42        5.06      1.85 o 
  -4   8   4        3.78        5.63      1.54 o 
  -3   8   4       13.82       15.14      1.78 o 
  -2   8   4       80.53       73.71      2.37 o 
  -1   8   4        7.49        6.65      0.92 o 
   0   8   4       25.17       28.04      1.54 o 
   1   8   4      174.46      185.47      5.94 o 
   2   8   4        6.17        5.35      1.41 o 
   3   8   4       49.19       48.98      2.07 o 
   4   8   4       77.86       87.01      3.85 o 
   5   8   4        9.45       10.93      1.43 o 
   6   8   4       82.06       98.15      4.09 o 
  -4   9   4       39.84       38.46      3.44 o 
  -3   9   4        1.37        1.45      2.29 o 
  -2   9   4        3.39        6.25      2.33 o 
  -1   9   4       89.02       93.22      6.03 o 
   0   9   4       62.63       61.75      2.99 o 
   1   9   4        4.76        5.15      1.10 o 
   2   9   4       46.58       47.53      2.68 o 
   3   9   4       23.58       24.21      2.29 o 
   4   9   4       48.41       47.05      2.73 o 
   5   9   4        0.79        1.28      1.67 o 
   6   9   4       23.11       26.06      3.52 o 
  -3  10   4        4.54       -0.35      2.51 o 
  -2  10   4        3.33        1.50      2.55 o 
  -1  10   4        6.34        5.11      2.90 o 
   0  10   4        6.70        5.28      3.65 o 
   1  10   4       15.71        9.42      3.12 o 
   2  10   4        0.07        6.12      3.30 o 
   3  10   4        2.16        4.45      2.33 o 
   4  10   4       28.13       29.40      3.79 o 
   5  10   4       15.32       11.80      3.21 o 
   0  11   4        0.23       -1.10      2.86 o 
   1  11   4        4.78        6.03      3.96 o 
   2  11   4        2.12        0.88      2.55 o 
  -2 -10   5       21.70       21.83      4.23 o 
  -1 -10   5        1.78       -1.67      3.34 o 
   0 -10   5        2.44        4.67      2.77 o 
   1 -10   5       38.57       52.73      5.77 o 
   2 -10   5        2.11        0.62      2.29 o 
   3 -10   5        7.05       10.70      3.96 o 
   4 -10   5        0.14       -0.40      2.64 o 
  -3  -9   5       34.64       47.67      5.55 o 
  -2  -9   5       26.91       24.52      4.01 o 
  -1  -9   5        3.35        2.20      2.33 o 
   0  -9   5        4.10        4.01      2.42 o 
   1  -9   5       75.93       84.86      5.77 o 
   2  -9   5        9.72        7.09      3.08 o 
   3  -9   5        0.89        1.63      2.29 o 
   4  -9   5        2.07        6.29      2.29 o 
   5  -9   5        0.22        2.68      2.38 o 
   6  -9   5        1.70        1.54      2.51 o 
  -5  -8   5        2.16        4.05      3.17 o 
  -4  -8   5       40.98       38.42      4.49 o 
  -3  -8   5        0.50        1.50      2.07 o 
  -2  -8   5        9.37       12.85      2.38 o 
  -1  -8   5        1.74        2.26      1.77 o 
   0  -8   5       98.48       87.96      3.82 o 
   1  -8   5       23.76       18.31      3.52 o 
   2  -8   5       13.03       10.78      2.95 o 
   3  -8   5       22.09       15.05      3.34 o 
   4  -8   5       23.49       26.41      3.21 o 
   5  -8   5        7.24        5.33      2.38 o 
   6  -8   5       14.16       12.41      3.52 o 
   7  -8   5        5.30        2.82      2.55 o 
  -6  -7   5        0.09       -0.26      2.86 o 
  -5  -7   5       54.40       56.69      6.03 o 
  -4  -7   5        0.07        1.06      2.16 o 
  -3  -7   5       28.27       27.82      3.04 o 
  -2  -7   5       18.10       14.87      1.90 o 
  -1  -7   5       16.85       13.16      2.42 o 
   0  -7   5        5.25        4.21      1.14 o 
   1  -7   5        0.23       -0.04      2.33 o 
   2  -7   5      183.39      182.43      8.10 o 
   3  -7   5        6.67        5.81      1.89 o 
   4  -7   5       12.65        6.65      2.33 o 
   5  -7   5       24.85       22.16      2.09 o 
   6  -7   5        0.21        2.24      1.76 o 
   7  -7   5        7.08        7.48      2.29 o 
   8  -7   5        7.60        4.31      1.63 o 
  -6  -6   5        1.05        2.99      2.38 o 
  -5  -6   5        7.73       10.96      2.42 o 
  -4  -6   5       12.78       13.29      2.86 o 
  -3  -6   5        3.38        2.82      2.42 o 
  -2  -6   5      119.45      124.45      5.02 o 
  -1  -6   5        9.72       10.84      1.11 o 
   0  -6   5      224.74      235.37      6.42 o 
   1  -6   5      202.63      195.10      6.20 o 
   2  -6   5       21.76       20.36      1.94 o 
   3  -6   5      121.37      115.77      4.44 o 
   4  -6   5      432.32      464.08     11.22 o 
   5  -6   5        0.14        1.40      0.73 o 
   6  -6   5        0.84       -0.01      0.73 o 
   7  -6   5        0.05        1.59      2.57 o 
   8  -6   5       12.54       10.17      1.80 o 
   9  -6   5       15.30       12.02      2.33 o 
  -7  -5   5       45.23       42.34      4.49 o 
  -6  -5   5        6.36        5.81      2.99 o 
  -5  -5   5       30.54       39.26      3.79 o 
  -4  -5   5      259.53      224.42     11.84 o 
  -3  -5   5      195.53      182.42      6.65 o 
  -2  -5   5        0.01        0.90      0.86 o 
  -1  -5   5       96.41       87.43      2.88 o 
   0  -5   5      139.91      134.22      7.46 o 
   1  -5   5       85.20       85.30      3.58 o 
   2  -5   5        1.49        3.07      1.39 o 
   3  -5   5      158.73      165.54      5.11 o 
   4  -5   5      168.90      163.14      5.79 o 
   5  -5   5      135.07      141.23      4.12 o 
   6  -5   5       44.53       42.08      1.86 o 
   7  -5   5        6.93        9.11      1.00 o 
   8  -5   5       13.37       11.90      1.17 o 
   9  -5   5       50.83       54.30      3.60 o 
  -7  -4   5        5.38        5.85      1.63 o 
  -6  -4   5        3.01        2.60      1.19 o 
  -5  -4   5       20.36       20.95      1.98 o 
  -4  -4   5      254.40      216.68     12.63 o 
  -3  -4   5        2.28        1.58      1.63 o 
  -2  -4   5      149.96      143.27      3.83 o 
  -1  -4   5        1.98        4.73      0.92 o 
   0  -4   5       82.10       92.85      3.17 o 
   1  -4   5      232.95      227.57      9.02 o 
   2  -4   5       81.97       87.58      3.57 o 
   3  -4   5       66.01       60.89      1.95 o 
   4  -4   5      436.11      451.15     11.69 o 
   5  -4   5       42.77       47.79      1.89 o 
   6  -4   5        0.00        0.64      1.21 o 
   7  -4   5       10.57        9.16      0.89 o 
   8  -4   5       38.49       39.04      1.68 o 
   9  -4   5       58.58       68.10      3.03 o 
  -8  -3   5        6.80        4.40      2.24 o 
  -7  -3   5        3.70        6.25      1.41 o 
  -6  -3   5       36.13       32.35      1.80 o 
  -5  -3   5       72.74       75.57      2.68 o 
  -4  -3   5      164.44      173.32      4.42 o 
  -3  -3   5      267.32      286.34      6.74 o 
  -2  -3   5        0.03        0.78      1.19 o 
  -1  -3   5       18.99       17.19      1.11 o 
   0  -3   5      115.96      128.47      3.97 o 
   1  -3   5       27.53       30.67      1.68 o 
   2  -3   5      133.44      139.16      3.28 o 
   3  -3   5       43.21       52.97      5.13 o 
   4  -3   5        0.02        0.32      0.69 o 
   5  -3   5       71.34       87.96      3.37 o 
   6  -3   5        7.99        6.19      0.66 o 
   7  -3   5        0.73        1.54      1.21 o 
   8  -3   5        0.76        0.45      0.61 o 
   9  -3   5       50.68       52.41      2.27 o 
  -8  -2   5        0.06        3.48      2.16 o 
  -7  -2   5        0.08       -1.19      1.19 o 
  -6  -2   5       26.36       25.18      1.54 o 
  -5  -2   5        9.16        8.05      1.01 o 
  -4  -2   5       47.33       52.46      2.13 o 
  -3  -2   5        0.41        0.94      0.90 o 
  -2  -2   5      124.96      119.66      3.17 o 
  -1  -2   5       22.28       27.94      1.36 o 
   0  -2   5      661.89      666.25     16.71 o 
   1  -2   5      185.68      180.08      5.79 o 
   2  -2   5        2.69        2.00      0.52 o 
   3  -2   5        3.39        3.92      0.59 o 
   4  -2   5      533.91      550.19     13.78 o 
   5  -2   5        0.08        0.93      0.39 o 
   6  -2   5        2.69        2.92      0.68 o 
   7  -2   5        1.72        2.58      0.52 o 
   8  -2   5       13.89       13.70      1.19 o 
   9  -2   5       25.39       25.57      1.76 o 
  10  -2   5       11.82       12.24      2.07 o 
  -8  -1   5        8.23        6.87      2.68 o 
  -7  -1   5        3.72        2.77      1.14 o 
  -6  -1   5       14.91       13.51      1.23 o 
  -5  -1   5      204.54      196.16      5.54 o 
  -4  -1   5       39.47       35.35      1.17 o 
  -3  -1   5        3.00        4.07      0.47 o 
  -2  -1   5      102.96      111.76      3.48 o 
  -1  -1   5       38.55       40.65      1.36 o 
   0  -1   5      203.86      228.85      8.32 o 
   1  -1   5      240.39      243.04      5.55 o 
   2  -1   5      165.51      151.73      3.10 o 
   3  -1   5      234.36      253.80      4.81 o 
   4  -1   5      241.85      261.63      4.84 o 
   5  -1   5        0.06        0.79      0.35 o 
   6  -1   5       16.08       16.38      0.63 o 
   7  -1   5        6.58        6.69      0.77 o 
   8  -1   5        5.33        5.24      0.57 o 
   9  -1   5       10.45        7.88      0.92 o 
  10  -1   5       25.44       28.78      2.42 o 
  -8   0   5        6.93        4.58      2.11 o 
  -7   0   5       19.26       25.18      2.42 o 
  -6   0   5       34.44       30.77      1.67 o 
  -5   0   5      133.11      119.81      3.40 o 
  -4   0   5      555.66      554.35     11.25 o 
  -3   0   5      142.38      158.81      3.36 o 
  -2   0   5      158.68      194.84      3.72 o 
  -1   0   5      164.56      169.10      3.88 o 
   0   0   5       49.81       44.67      1.36 o 
   1   0   5      185.08      183.63      4.49 o 
   2   0   5      256.39      252.56      5.42 o 
   3   0   5       39.42       42.35      1.06 o 
   4   0   5      308.35      290.83      5.75 o 
   5   0   5       28.17       25.92      1.31 o 
   6   0   5       20.09       22.75      4.07 o 
   7   0   5       24.57       21.96      1.58 o 
   8   0   5      193.13      210.73      6.82 o 
   9   0   5      223.57      233.23      6.65 o 
  10   0   5        0.54        1.32      1.63 o 
  -8   1   5        3.94        6.73      2.20 o 
  -7   1   5       37.40       35.47      2.73 o 
  -6   1   5        0.98        0.35      0.70 o 
  -5   1   5       36.37       31.93      3.37 o 
  -4   1   5        3.13        2.87      0.72 o 
  -3   1   5      143.64      153.55      3.65 o 
  -2   1   5        1.38       -0.25      0.54 o 
  -1   1   5      363.73      412.10     15.78 o 
   0   1   5       82.00       76.84      1.67 o 
   1   1   5       12.77       16.69      1.01 o 
   2   1   5       49.88       51.35      1.21 o 
   3   1   5       29.16       32.21      0.82 o 
   4   1   5     3795.67     3821.48    100.96 o 
   5   1   5       83.32       79.02      2.26 o 
   6   1   5        0.03        0.75      0.97 o 
   7   1   5        1.05        1.01      1.10 o 
   8   1   5       71.37       71.96      2.64 o 
   9   1   5        5.84        8.49      1.32 o 
  10   1   5        1.32        3.92      1.58 o 
  -8   2   5      104.92      108.36      6.07 o 
  -7   2   5        8.24        7.79      1.80 o 
  -6   2   5       48.65       40.61      4.42 o 
  -5   2   5        9.01        5.68      1.50 o 
  -4   2   5        0.76        1.46      0.68 o 
  -3   2   5        4.89        3.95      0.62 o 
  -2   2   5       47.31       53.17      2.93 o 
  -1   2   5        0.48        1.14      0.66 o 
   0   2   5       96.66       98.68      3.34 o 
   1   2   5      145.75      145.60      3.26 o 
   2   2   5      346.36      310.72      9.70 o 
   3   2   5        5.18        6.24      0.59 o 
   4   2   5     2077.40     2152.59     52.60 o 
   5   2   5       19.00       17.12      1.14 o 
   6   2   5        8.73        8.58      0.97 o 
   7   2   5       29.87       30.50      1.45 o 
   8   2   5       12.73       10.87      1.45 o 
   9   2   5      177.88      191.41      5.94 o 
  10   2   5        3.11        2.90      1.76 o 
  -8   3   5        0.71        0.22      2.20 o 
  -7   3   5       96.47      101.32      5.41 o 
  -6   3   5       49.65       41.93      2.32 o 
  -5   3   5       59.12       59.99      5.35 o 
  -4   3   5      111.51       92.52      2.65 o 
  -3   3   5      252.01      242.36      6.19 o 
  -2   3   5       21.76       21.81      0.90 o 
  -1   3   5       18.90       16.31      0.63 o 
   0   3   5      151.07      154.91      3.94 o 
   1   3   5      298.62      304.97      5.63 o 
   2   3   5      102.35       81.11      2.11 o 
   3   3   5       28.79       26.03      1.39 o 
   4   3   5        0.18       -0.08      0.28 o 
   5   3   5       23.51       25.26      1.23 o 
   6   3   5       12.77       11.80      1.14 o 
   7   3   5        9.14       11.09      1.41 o 
   8   3   5        8.78       10.70      1.32 o 
   9   3   5        7.72        9.68      1.41 o 
  10   3   5        0.00        0.09      1.67 o 
  -7   4   5        3.62        1.10      1.85 o 
  -6   4   5       27.36       24.50      1.98 o 
  -5   4   5        8.29        6.74      0.85 o 
  -4   4   5       43.19       49.24      2.05 o 
  -3   4   5      121.89      114.33      2.89 o 
  -2   4   5      408.74      424.11     10.17 o 
  -1   4   5        1.11        1.23      0.53 o 
   0   4   5      516.27      563.15     14.28 o 
   1   4   5      501.40      526.18      9.30 o 
   2   4   5       13.14        7.22      1.17 o 
   3   4   5      205.25      221.36      4.38 o 
   4   4   5        0.00        0.48      0.51 o 
   5   4   5       38.71       42.71      1.10 o 
   6   4   5       46.88       44.79      1.15 o 
   7   4   5       18.84       18.97      1.94 o 
   8   4   5       28.42       28.04      1.72 o 
   9   4   5       19.64       19.63      1.98 o 
  10   4   5       14.46       10.52      1.98 o 
  -7   5   5        0.00       -0.35      1.63 o 
  -6   5   5        4.94        2.02      1.58 o 
  -5   5   5        5.23        5.65      0.99 o 
  -4   5   5        1.45        4.69      2.49 o 
  -3   5   5      239.02      234.94      8.49 o 
  -2   5   5      173.14      173.28      4.58 o 
  -1   5   5       43.58       43.34      1.30 o 
   0   5   5      113.52      120.50      7.59 o 
   1   5   5        4.83        5.44      2.00 o 
   2   5   5      101.87      109.15      2.82 o 
   3   5   5      417.84      446.35      7.68 o 
   4   5   5      164.34      168.11      3.44 o 
   5   5   5       24.52       22.25      1.10 o 
   6   5   5       16.02       13.04      0.73 o 
   7   5   5       11.09       12.86      0.64 o 
   8   5   5       36.39       35.12      2.55 o 
   9   5   5        1.32        2.11      1.85 o 
  -6   6   5       26.95       36.40      3.17 o 
  -5   6   5       19.76       22.61      2.75 o 
  -4   6   5       12.40       15.62      1.19 o 
  -3   6   5       30.36       35.25      1.89 o 
  -2   6   5      200.08      202.98      7.99 o 
  -1   6   5      392.90      403.62      9.28 o 
   0   6   5      182.86      182.42      6.68 o 
   1   6   5       10.84       10.93      2.51 o 
   2   6   5       83.42       79.50      6.98 o 
   3   6   5       25.88       26.77      2.33 o 
   4   6   5        1.22        4.44      0.49 o 
   5   6   5        0.95        0.67      0.81 o 
   6   6   5        3.55        1.69      1.12 o 
   7   6   5        8.90        8.63      0.84 o 
   8   6   5       92.56       84.95      4.36 o 
   9   6   5       13.74       14.30      1.89 o 
  -6   7   5        0.13       -1.80      1.80 o 
  -5   7   5       17.31       20.29      2.16 o 
  -4   7   5        1.30        1.99      1.17 o 
  -3   7   5       99.29       96.21      4.18 o 
  -2   7   5       41.91       43.66      1.52 o 
  -1   7   5       64.56       69.58      5.11 o 
   0   7   5       76.88       80.95      2.73 o 
   1   7   5       92.26       97.05      4.40 o 
   2   7   5       41.96       38.36      1.78 o 
   3   7   5       14.68       16.76      1.74 o 
   4   7   5       55.64       56.70      2.25 o 
   5   7   5       33.26       31.13      1.53 o 
   6   7   5        0.00       -0.13      1.21 o 
   7   7   5       15.01        8.41      1.50 o 
   8   7   5        0.07        0.48      1.67 o 
  -5   8   5        8.35       12.90      3.43 o 
  -4   8   5       75.20       92.12      6.78 o 
  -3   8   5       12.05       10.65      1.32 o 
  -2   8   5       20.37       18.54      2.24 o 
  -1   8   5        0.05       -0.31      0.97 o 
   0   8   5      121.89      135.87      4.93 o 
   1   8   5       20.65       23.28      1.80 o 
   2   8   5       45.77       45.86      2.40 o 
   3   8   5        0.60        0.30      0.95 o 
   4   8   5       13.03       14.47      1.38 o 
   5   8   5       12.00       11.36      1.37 o 
   6   8   5        1.97        1.72      1.01 o 
   7   8   5        4.20        8.49      2.64 o 
  -4   9   5        6.98        3.34      2.99 o 
  -3   9   5      115.59      123.72      6.40 o 
  -2   9   5      156.08      185.29     11.14 o 
  -1   9   5       11.38       12.02      3.17 o 
   0   9   5       44.67       50.53      2.29 o 
   1   9   5       20.37       21.13      1.85 o 
   2   9   5       39.19       43.62      2.46 o 
   3   9   5       42.34       35.12      2.51 o 
   4   9   5        1.83        1.63      1.80 o 
   5   9   5       65.31       78.12      4.36 o 
   6   9   5        1.06        0.92      2.33 o 
  -2  10   5        0.63       -1.85      2.55 o 
  -1  10   5        0.31        0.62      3.30 o 
   0  10   5        5.35        5.37      2.42 o 
   1  10   5        0.48       -0.35      2.99 o 
   2  10   5       39.46       36.79      4.14 o 
   3  10   5       38.75       33.93      2.55 o 
   4  10   5       14.07       14.61      2.20 o 
   5  10   5       10.80        6.60      3.17 o 
   0 -10   6        7.35        1.14      2.82 o 
   1 -10   6        0.35       -0.88      3.57 o 
   2 -10   6        0.12        1.41      3.52 o 
   3 -10   6        0.12        3.52      2.60 o 
  -3  -9   6        8.09        0.92      3.96 o 
  -2  -9   6       12.57        9.59      3.65 o 
  -1  -9   6        8.67        2.24      2.46 o 
   0  -9   6        3.51        6.65      3.57 o 
   1  -9   6        0.56        1.67      3.21 o 
   2  -9   6        8.13       10.17      3.08 o 
   3  -9   6        0.12        2.64      3.17 o 
   4  -9   6        8.07        3.26      2.55 o 
   5  -9   6        2.95        4.23      2.55 o 
  -4  -8   6       11.77       10.70      3.48 o 
  -3  -8   6       21.17       16.90      3.52 o 
  -2  -8   6       38.17       32.88      3.57 o 
  -1  -8   6        0.60       -0.26      3.04 o 
   0  -8   6        4.33        4.89      1.80 o 
   1  -8   6       10.89        9.37      2.90 o 
   2  -8   6        1.24        2.55      2.07 o 
   3  -8   6       16.05       19.59      3.48 o 
   4  -8   6        6.28        6.78      2.38 o 
   5  -8   6        4.30        4.23      2.11 o 
   6  -8   6       15.46        9.55      3.57 o 
   7  -8   6        4.24        6.51      2.64 o 
  -5  -7   6       25.56       32.44      5.15 o 
  -4  -7   6       37.92       36.09      4.53 o 
  -3  -7   6       10.20        9.15      2.51 o 
  -2  -7   6       40.04       39.92      4.27 o 
  -1  -7   6       15.35       14.66      3.30 o 
   0  -7   6       14.65       17.25      3.21 o 
   1  -7   6       60.34       57.66      4.75 o 
   2  -7   6      123.57      123.19      6.60 o 
   3  -7   6       76.63       76.58      4.53 o 
   4  -7   6       90.52       85.83      5.37 o 
   5  -7   6       72.66       65.90      3.15 o 
   6  -7   6       87.19       72.14      5.55 o 
   7  -7   6       16.51       18.00      2.90 o 
   8  -7   6        3.80       -0.35      1.85 o 
  -6  -6   6        0.30       -3.83      3.83 o 
  -5  -6   6        0.25        6.12      3.65 o 
  -4  -6   6        5.19       11.93      2.73 o 
  -3  -6   6       16.71        8.98      2.51 o 
  -2  -6   6       29.21       22.67      2.46 o 
  -1  -6   6        0.08        2.46      1.63 o 
   0  -6   6        0.09        1.60      1.21 o 
   1  -6   6      381.45      384.83     13.22 o 
   2  -6   6      105.90       93.65      7.97 o 
   3  -6   6        2.11        0.76      0.94 o 
   4  -6   6       31.58       26.51      1.80 o 
   5  -6   6      219.86      223.70      7.69 o 
   6  -6   6        1.55        1.74      1.43 o 
   7  -6   6        4.82        2.91      2.00 o 
   8  -6   6        8.85       10.52      2.11 o 
   9  -6   6       11.04       12.76      2.24 o 
  -6  -5   6        9.49       11.88      2.95 o 
  -5  -5   6        0.60        0.40      2.90 o 
  -4  -5   6        3.13        2.55      2.51 o 
  -3  -5   6      108.36       93.31      7.13 o 
  -2  -5   6       10.67        4.75      1.80 o 
  -1  -5   6      139.84      146.28      4.57 o 
   0  -5   6       22.89       22.88      1.55 o 
   1  -5   6      174.36      170.36      5.98 o 
   2  -5   6      685.00      707.05     18.12 o 
   3  -5   6      338.28      351.69      8.72 o 
   4  -5   6       56.96       67.35      2.50 o 
   5  -5   6        0.02        0.91      1.21 o 
   6  -5   6      212.31      220.95      8.23 o 
   7  -5   6       32.11       27.28      1.49 o 
   8  -5   6       13.41       14.25      2.18 o 
   9  -5   6       24.24       16.68      2.20 o 
  -7  -4   6       12.68       16.06      2.73 o 
  -6  -4   6        0.38       -0.18      1.28 o 
  -5  -4   6        2.29        0.79      1.76 o 
  -4  -4   6        0.97        0.18      1.58 o 
  -3  -4   6       55.11       54.53      3.96 o 
  -2  -4   6       24.00       29.44      4.82 o 
  -1  -4   6        0.47        0.17      1.76 o 
   0  -4   6       23.66       23.27      1.21 o 
   1  -4   6      137.48      133.59      4.45 o 
   2  -4   6        5.57        3.07      0.77 o 
   3  -4   6        0.38       -1.01      1.01 o 
   4  -4   6       80.40       75.65      2.51 o 
   5  -4   6       11.62        9.55      2.22 o 
   6  -4   6       20.98       20.43      1.98 o 
   7  -4   6       14.87       16.20      0.99 o 
   8  -4   6        0.46        0.40      1.14 o 
   9  -4   6        8.06        7.55      1.18 o 
  10  -4   6        1.23        0.26      2.68 o 
  -7  -3   6        3.75       -0.92      2.46 o 
  -6  -3   6       10.54        9.55      1.23 o 
  -5  -3   6       55.63       55.06      2.38 o 
  -4  -3   6        5.27        3.74      2.16 o 
  -3  -3   6        2.55        3.04      0.98 o 
  -2  -3   6       64.08       63.44      2.37 o 
  -1  -3   6      154.78      149.08      6.98 o 
   0  -3   6      116.09      102.47      4.16 o 
   1  -3   6      200.56      198.05     10.34 o 
   2  -3   6      130.47      131.64      4.14 o 
   3  -3   6       77.17       87.92      2.53 o 
   4  -3   6        6.46        5.96      1.25 o 
   5  -3   6       47.76       54.22      1.99 o 
   6  -3   6       35.08       37.85      1.28 o 
   7  -3   6       27.10       24.80      3.39 o 
   8  -3   6       21.75       21.39      2.20 o 
   9  -3   6       45.50       49.85      9.75 o 
  10  -3   6       50.62       42.74      4.01 o 
  -7  -2   6        4.89        6.95      1.85 o 
  -6  -2   6      106.87      115.71      4.23 o 
  -5  -2   6       14.60       15.40      1.10 o 
  -4  -2   6       80.63       81.60      2.77 o 
  -3  -2   6      282.66      287.08      7.81 o 
  -2  -2   6       21.21       18.37      1.35 o 
  -1  -2   6      105.81      116.44      5.66 o 
   0  -2   6      425.33      438.24      9.59 o 
   1  -2   6      212.67      247.04      6.90 o 
   2  -2   6      355.61      388.47      9.15 o 
   3  -2   6       18.17       17.08      0.92 o 
   4  -2   6      100.38      108.75      3.05 o 
   5  -2   6        9.04       11.72      0.65 o 
   6  -2   6       25.22       28.76      0.98 o 
   7  -2   6        6.46        5.90      0.62 o 
   8  -2   6       15.95       15.56      2.07 o 
   9  -2   6        1.26        1.87      1.21 o 
  10  -2   6        7.06        7.53      1.94 o 
  -7  -1   6        8.79        9.68      2.20 o 
  -6  -1   6        2.34        4.09      1.63 o 
  -5  -1   6       14.33       14.04      1.10 o 
  -4  -1   6      508.24      501.88     10.71 o 
  -3  -1   6      497.62      494.72     12.50 o 
  -2  -1   6       74.18       61.69      2.16 o 
  -1  -1   6       22.21       22.50      1.58 o 
   0  -1   6       84.09       88.31      2.07 o 
   1  -1   6      220.66      222.83      5.66 o 
   2  -1   6        3.42        5.31      1.41 o 
   3  -1   6      282.11      318.81      6.99 o 
   4  -1   6       51.67       49.18      2.33 o 
   5  -1   6       13.27       14.36      0.65 o 
   6  -1   6      120.88      122.65      2.53 o 
   7  -1   6       55.55       52.27      1.43 o 
   8  -1   6       39.95       42.36      1.26 o 
   9  -1   6       85.14       85.47      4.18 o 
  10  -1   6       25.71       27.33      2.33 o 
  -7   0   6        0.75        0.75      1.54 o 
  -6   0   6       12.07       16.28      1.94 o 
  -5   0   6        6.23        8.41      1.41 o 
  -4   0   6      130.75      122.64      3.14 o 
  -3   0   6      632.03      671.92     16.92 o 
  -2   0   6      279.80      278.28      6.95 o 
  -1   0   6       46.70       44.85      1.55 o 
   0   0   6        9.04        8.15      0.75 o 
   1   0   6       43.16       51.90      3.34 o 
   2   0   6      236.41      264.61      5.81 o 
   3   0   6        2.17        4.13      0.48 o 
   4   0   6       26.96       20.16      0.75 o 
   5   0   6        1.41        1.90      0.22 o 
   6   0   6       16.01       15.18      1.11 o 
   7   0   6       18.87       22.35      1.52 o 
   8   0   6       16.87       17.52      1.98 o 
   9   0   6        0.70        0.88      1.58 o 
  10   0   6        2.36        2.86      1.67 o 
  -7   1   6       41.55       44.10      3.30 o 
  -6   1   6       69.41       66.94      3.48 o 
  -5   1   6        0.04        0.26      0.66 o 
  -4   1   6       53.36       41.49      1.66 o 
  -3   1   6        1.09        1.74      0.82 o 
  -2   1   6        2.08        1.26      0.81 o 
  -1   1   6      324.81      340.62      7.37 o 
   0   1   6        8.82        9.61      0.49 o 
   1   1   6      552.09      569.87     13.09 o 
   2   1   6       30.85       29.94      0.99 o 
   3   1   6      299.58      287.97      6.28 o 
   4   1   6       43.70       43.21      3.15 o 
   5   1   6      167.17      167.45      5.30 o 
   6   1   6       77.35       76.93      2.95 o 
   7   1   6       36.96       35.87      2.02 o 
   8   1   6        9.34        8.23      1.50 o 
   9   1   6       41.16       41.11      2.33 o 
  10   1   6        7.71        6.87      1.67 o 
  -7   2   6        0.35        2.29      2.02 o 
  -6   2   6      108.50      101.45      4.75 o 
  -5   2   6      190.98      186.79      7.22 o 
  -4   2   6        2.64        0.64      0.76 o 
  -3   2   6       89.02       82.66      4.25 o 
  -2   2   6       29.12       29.69      0.90 o 
  -1   2   6      137.51      139.33      2.91 o 
   0   2   6      100.80      103.49      2.12 o 
   1   2   6       21.62       26.41      1.21 o 
   2   2   6      144.09      139.35      3.17 o 
   3   2   6       23.71       19.59      0.79 o 
   4   2   6        7.25        7.26      0.84 o 
   5   2   6      401.13      430.76      9.37 o 
   6   2   6      972.81      997.03     22.80 o 
   7   2   6       24.49       26.36      1.98 o 
   8   2   6        1.21        2.33      1.01 o 
   9   2   6       10.02        6.21      1.41 o 
  10   2   6        7.73        9.90      2.24 o 
  -7   3   6       17.93       21.26      2.24 o 
  -6   3   6       12.67        8.23      1.54 o 
  -5   3   6        0.29        0.48      1.45 o 
  -4   3   6        1.59        4.13      0.68 o 
  -3   3   6       58.97       55.64      3.65 o 
  -2   3   6       15.85       17.28      0.74 o 
  -1   3   6       18.89       14.63      0.86 o 
   0   3   6        0.65        3.42      1.08 o 
   1   3   6     1027.01     1043.44     28.12 o 
   2   3   6       35.40       32.73      1.26 o 
   3   3   6        3.02        1.50      0.53 o 
   4   3   6       13.28       14.71      0.66 o 
   5   3   6      107.31      109.24      3.96 o 
   6   3   6       57.11       56.16      1.85 o 
   7   3   6      279.64      271.69      7.61 o 
   8   3   6        3.11        3.65      1.19 o 
   9   3   6       10.18       12.24      1.58 o 
  10   3   6        4.60        3.26      1.58 o 
  -7   4   6        0.01       -2.02      2.02 o 
  -6   4   6        2.81        5.55      1.54 o 
  -5   4   6        0.25        1.87      0.90 o 
  -4   4   6       17.30       11.41      1.07 o 
  -3   4   6      181.45      160.58      4.99 o 
  -2   4   6        5.29        5.41      0.84 o 
  -1   4   6      169.10      172.80      6.56 o 
   0   4   6      163.79      170.47      4.20 o 
   1   4   6      257.43      261.29      5.39 o 
   2   4   6       21.88       26.40      0.81 o 
   3   4   6       85.38       85.17      2.68 o 
   4   4   6       47.21       46.19      1.22 o 
   5   4   6      100.40       98.49      2.62 o 
   6   4   6       94.64       92.52      3.30 o 
   7   4   6       13.21        9.02      1.50 o 
   8   4   6       31.73       30.50      1.89 o 
   9   4   6        3.32        2.99      1.50 o 
  10   4   6        4.15        4.09      1.72 o 
  -6   5   6       38.95       44.85      3.17 o 
  -5   5   6       17.87       17.83      1.80 o 
  -4   5   6        3.49        4.84      0.98 o 
  -3   5   6      109.25      101.60      3.52 o 
  -2   5   6      140.14      142.87      4.53 o 
  -1   5   6       60.78       57.30      2.77 o 
   0   5   6        2.76        3.54      1.25 o 
   1   5   6       16.77       17.97      1.65 o 
   2   5   6        0.39        0.80      0.59 o 
   3   5   6       96.11       97.19      2.44 o 
   4   5   6        3.51        3.35      0.48 o 
   5   5   6        6.61       10.10      0.59 o 
   6   5   6       17.79       10.45      0.63 o 
   7   5   6      116.62      110.34      4.71 o 
   8   5   6       13.01       12.19      1.45 o 
   9   5   6       36.25       32.92      2.24 o 
  -6   6   6        0.15        2.64      2.16 o 
  -5   6   6        3.28        1.28      1.67 o 
  -4   6   6        7.20        7.27      2.22 o 
  -3   6   6       18.53       21.39      1.67 o 
  -2   6   6        3.09        2.77      0.79 o 
  -1   6   6        0.83        1.03      0.69 o 
   0   6   6        1.25        2.50      0.85 o 
   1   6   6       34.96       37.25      1.69 o 
   2   6   6       49.59       52.89      1.73 o 
   3   6   6        5.88        8.26      1.25 o 
   4   6   6        0.08        0.24      0.29 o 
   5   6   6        1.62        0.17      0.43 o 
   6   6   6       86.48       83.50      3.46 o 
   7   6   6        9.65        9.95      1.45 o 
   8   6   6        0.01        1.14      1.50 o 
   9   6   6        2.17        1.19      1.50 o 
  -5   7   6       36.71       41.77      3.17 o 
  -4   7   6        0.62        1.94      1.41 o 
  -3   7   6        3.83        2.90      1.14 o 
  -2   7   6       19.68       19.19      1.41 o 
  -1   7   6       90.25       88.47      3.60 o 
   0   7   6      141.79      142.69      5.41 o 
   1   7   6        3.56        3.13      2.38 o 
   2   7   6        4.52        3.02      0.82 o 
   3   7   6      144.28      138.52      3.96 o 
   4   7   6       13.91       14.59      1.11 o 
   5   7   6       31.85       32.85      1.74 o 
   6   7   6        7.79        7.57      0.84 o 
   7   7   6        3.65        2.99      1.28 o 
   8   7   6       11.78       14.04      3.70 o 
  -4   8   6        0.49        0.75      2.82 o 
  -3   8   6        2.42        7.57      2.51 o 
  -2   8   6       16.62       23.86      3.92 o 
  -1   8   6       75.98       87.27      3.24 o 
   0   8   6        0.55        0.79      0.88 o 
   1   8   6      119.96      117.12      4.97 o 
   2   8   6        0.25        0.13      1.19 o 
   3   8   6        0.00       -0.06      1.06 o 
   4   8   6       15.62       13.88      2.51 o 
   5   8   6       10.39        6.91      1.54 o 
   6   8   6        1.66        3.08      1.50 o 
   7   8   6       47.91       42.96      5.11 o 
  -3   9   6       16.17       15.67      4.40 o 
  -2   9   6        7.81        1.10      2.99 o 
  -1   9   6       21.21       18.62      3.92 o 
   0   9   6        0.05        0.00      1.14 o 
   1   9   6      128.32      138.64      5.59 o 
   2   9   6        0.09        3.39      1.98 o 
   3   9   6       66.50       60.78      3.39 o 
   4   9   6       11.14       11.09      1.80 o 
   5   9   6        2.23        1.14      1.80 o 
   6   9   6       58.07       52.64      5.50 o 
  -1  10   6        1.72       -0.70      2.64 o 
   0  10   6        4.79        2.90      3.65 o 
   1  10   6        1.90        3.70      2.64 o 
   2  10   6        2.37        2.46      2.11 o 
   3  10   6       54.40       58.71      3.30 o 
   4  10   6       36.75       36.22      2.82 o 
  -1  -9   7       46.96       51.76      5.68 o 
   0  -9   7       12.60       13.47      4.27 o 
   1  -9   7        3.91        3.65      3.65 o 
   2  -9   7        0.86       -0.35      3.34 o 
   3  -9   7       10.79       13.69      3.34 o 
   4  -9   7        3.92        6.34      3.57 o 
   5  -9   7        0.37        2.86      3.48 o 
  -3  -8   7       28.26       32.13      4.67 o 
  -2  -8   7       26.02       35.83      4.62 o 
  -1  -8   7        0.37        7.70      3.17 o 
   0  -8   7        1.18       -0.62      1.94 o 
   1  -8   7        2.36        2.02      2.16 o 
   2  -8   7        3.09        5.90      3.08 o 
   3  -8   7       49.14       62.06      4.75 o 
   4  -8   7       12.05       10.87      2.33 o 
   5  -8   7        3.26        0.75      2.77 o 
   6  -8   7        5.12        0.84      2.20 o 
  -4  -7   7        6.57        0.48      3.61 o 
  -3  -7   7        0.43        0.00      2.38 o 
  -2  -7   7        8.80       10.78      2.64 o 
  -1  -7   7        6.51        5.37      3.17 o 
   0  -7   7       32.90       27.33      3.70 o 
   1  -7   7        5.00        4.80      2.82 o 
   2  -7   7       52.77       51.36      3.92 o 
   3  -7   7        5.39        5.15      2.16 o 
   4  -7   7       40.69       38.42      3.92 o 
   5  -7   7        7.44        2.90      1.76 o 
   6  -7   7        4.21        2.29      1.98 o 
   7  -7   7        5.70        4.40      2.11 o 
   8  -7   7       15.44       16.95      2.90 o 
  -5  -6   7       20.93       23.72      4.27 o 
  -4  -6   7        2.34       -0.35      3.61 o 
  -3  -6   7       17.68       24.38      3.21 o 
  -2  -6   7       29.09       29.97      2.77 o 
  -1  -6   7       11.61       10.87      2.29 o 
   0  -6   7        2.25        2.55      2.33 o 
   1  -6   7        0.07        0.79      1.54 o 
   2  -6   7      103.54      116.72      6.21 o 
   3  -6   7       97.98       92.38      4.01 o 
   4  -6   7        2.17        1.12      1.24 o 
   5  -6   7       72.70       75.09      5.28 o 
   6  -6   7       12.39       12.73      1.57 o 
   7  -6   7       27.58       26.64      1.72 o 
   8  -6   7        3.15        3.21      1.72 o 
  -6  -5   7        2.16        2.68      2.86 o 
  -5  -5   7        4.70        3.57      2.55 o 
  -4  -5   7        1.01       -3.04      3.04 o 
  -3  -5   7        2.51       -0.04      1.76 o 
  -2  -5   7        0.15        1.06      1.58 o 
  -1  -5   7       88.91       99.07      6.16 o 
   0  -5   7      324.76      339.05      9.95 o 
   1  -5   7        2.93        4.33      1.29 o 
   2  -5   7      401.63      410.20     11.00 o 
   3  -5   7      206.94      208.38     12.41 o 
   4  -5   7      151.82      166.08     11.14 o 
   5  -5   7        0.05       -0.29      1.04 o 
   6  -5   7       12.25       11.03      0.96 o 
   7  -5   7       23.85       24.82      1.52 o 
   8  -5   7        5.01        3.28      1.18 o 
   9  -5   7       13.11        9.95      3.30 o 
  -6  -4   7       36.50       39.30      4.53 o 
  -5  -4   7        0.36        2.24      2.20 o 
  -4  -4   7       37.88       44.41      3.74 o 
  -3  -4   7       10.06       12.54      2.86 o 
  -2  -4   7      469.95      429.83     18.71 o 
  -1  -4   7        1.42        1.65      0.98 o 
   0  -4   7      306.18      310.00      8.20 o 
   1  -4   7      178.43      187.11     11.58 o 
   2  -4   7        0.04        0.50      0.79 o 
   3  -4   7       33.30       33.60      1.57 o 
   4  -4   7       54.59       50.14      3.21 o 
   5  -4   7        0.14        0.37      0.76 o 
   6  -4   7        0.53        1.51      1.63 o 
   7  -4   7        2.72        2.51      1.08 o 
   8  -4   7       24.51       24.12      1.78 o 
   9  -4   7        4.98        7.08      1.91 o 
  -6  -3   7        5.39        9.77      2.99 o 
  -5  -3   7       16.52       17.91      3.34 o 
  -4  -3   7       56.20       53.83      2.64 o 
  -3  -3   7       15.99       19.94      2.64 o 
  -2  -3   7      445.83      429.93     10.36 o 
  -1  -3   7        3.18        3.82      0.93 o 
   0  -3   7        0.02        1.72      0.92 o 
   1  -3   7      149.13      151.44      3.76 o 
   2  -3   7      176.45      182.76      9.29 o 
   3  -3   7      148.49      157.62      4.10 o 
   4  -3   7       14.14       14.24      1.25 o 
   5  -3   7       42.41       41.03      1.77 o 
   6  -3   7       50.85       62.24      2.68 o 
   7  -3   7        0.29        0.59      0.64 o 
   8  -3   7       10.59        9.89      2.90 o 
   9  -3   7        7.70        6.83      2.22 o 
  10  -3   7       20.74       18.65      3.41 o 
  -7  -2   7        4.97        5.68      2.51 o 
  -6  -2   7        5.18        7.83      1.85 o 
  -5  -2   7        5.77        3.21      1.80 o 
  -4  -2   7        5.69        4.62      0.66 o 
  -3  -2   7      355.84      366.11      9.82 o 
  -2  -2   7       53.90       62.04      2.29 o 
  -1  -2   7        9.00        7.36      0.61 o 
   0  -2   7        7.88        7.83      0.63 o 
   1  -2   7       80.87       85.40      2.50 o 
   2  -2   7      260.77      287.44      8.19 o 
   3  -2   7       20.90       29.58      1.25 o 
   4  -2   7        9.05        9.85      0.78 o 
   5  -2   7        0.76       -0.58      0.58 o 
   6  -2   7        6.55        7.49      0.99 o 
   7  -2   7      132.99      142.45      4.49 o 
   8  -2   7        0.19       -0.26      1.25 o 
   9  -2   7        9.15        9.70      1.48 o 
  10  -2   7        0.50       -3.08      3.08 o 
  -7  -1   7        0.08       -2.60      2.60 o 
  -6  -1   7       17.47       16.95      2.16 o 
  -5  -1   7        2.00        2.95      1.72 o 
  -4  -1   7       43.93       46.87      2.77 o 
  -3  -1   7       23.61       19.89      1.52 o 
  -2  -1   7       32.93       30.57      1.63 o 
  -1  -1   7       24.04       23.42      1.38 o 
   0  -1   7      192.03      196.83      8.58 o 
   1  -1   7       20.24       23.94      1.13 o 
   2  -1   7      512.12      510.26     13.79 o 
   3  -1   7        5.29        6.47      0.81 o 
   4  -1   7        7.61        8.72      0.58 o 
   5  -1   7       20.05       21.07      2.00 o 
   6  -1   7       15.93       15.54      1.19 o 
   7  -1   7       43.46       46.36      2.73 o 
   8  -1   7       20.98       21.20      2.49 o 
   9  -1   7        5.89        6.21      1.63 o 
  10  -1   7        2.10        2.46      1.98 o 
  -7   0   7        5.68        4.49      1.85 o 
  -6   0   7        3.74        5.19      1.76 o 
  -5   0   7        4.31        8.05      1.63 o 
  -4   0   7        3.01        0.62      1.10 o 
  -3   0   7       90.55       79.09      2.25 o 
  -2   0   7       23.48       25.04      2.27 o 
  -1   0   7       31.88       37.82      1.39 o 
   0   0   7      780.76      843.64     20.18 o 
   1   0   7        1.52        2.64      0.62 o 
   2   0   7       13.84       17.48      0.91 o 
   3   0   7       38.69       42.19      2.05 o 
   4   0   7        0.16        0.68      0.59 o 
   5   0   7       49.65       48.75      1.25 o 
   6   0   7        0.70        3.51      1.08 o 
   7   0   7       77.51       85.16      3.79 o 
   8   0   7       36.78       39.74      2.68 o 
   9   0   7        0.83        1.80      1.50 o 
  10   0   7       10.29        9.90      1.76 o 
  -7   1   7        5.97        9.46      2.20 o 
  -6   1   7        0.00       -0.92      1.67 o 
  -5   1   7       12.88       16.81      1.89 o 
  -4   1   7      127.92      118.43      4.45 o 
  -3   1   7      173.49      148.36      4.34 o 
  -2   1   7      266.11      257.06      6.83 o 
  -1   1   7        7.38        7.11      1.03 o 
   0   1   7        0.72        0.78      0.92 o 
   1   1   7      369.29      388.25      7.89 o 
   2   1   7        1.15        1.67      0.42 o 
   3   1   7        1.46        1.46      0.53 o 
   4   1   7        3.62        3.32      0.37 o 
   5   1   7       13.09       14.99      2.00 o 
   6   1   7      643.98      656.29     15.75 o 
   7   1   7      231.68      253.91      8.19 o 
   8   1   7      111.34      117.12      5.11 o 
   9   1   7        0.39       -0.79      1.45 o 
  10   1   7       29.95       30.28      2.51 o 
  -7   2   7       56.45       50.00      4.45 o 
  -6   2   7       42.46       49.38      3.39 o 
  -5   2   7        5.01        1.14      1.45 o 
  -4   2   7       37.46       30.46      1.60 o 
  -3   2   7       14.22       12.04      1.18 o 
  -2   2   7       11.16       10.84      0.58 o 
  -1   2   7       29.91       28.50      0.68 o 
   0   2   7        8.03        7.57      0.61 o 
   1   2   7      200.87      217.86      4.30 o 
   2   2   7       24.87       29.00      1.14 o 
   3   2   7        0.63        1.34      1.14 o 
   4   2   7      190.62      171.55      3.67 o 
   5   2   7      247.57      249.16      9.64 o 
   6   2   7     1318.97     1358.90     33.76 o 
   7   2   7       74.84       65.36      3.21 o 
   8   2   7       89.53       93.70      4.36 o 
   9   2   7       31.32       34.07      2.29 o 
  10   2   7        2.35        1.41      1.72 o 
  -7   3   7        6.95        0.57      2.77 o 
  -6   3   7       10.75       13.60      2.38 o 
  -5   3   7       41.72       48.15      3.26 o 
  -4   3   7        5.05        2.33      1.06 o 
  -3   3   7       38.43       32.00      1.24 o 
  -2   3   7       38.29       34.56      1.08 o 
  -1   3   7       31.71       32.33      1.37 o 
   0   3   7        0.04        0.66      0.84 o 
   1   3   7      137.76      153.47      3.92 o 
   2   3   7      278.10      283.93     11.22 o 
   3   3   7       98.22      103.91      3.74 o 
   4   3   7        7.93        9.41      0.68 o 
   5   3   7       60.66       55.79      1.37 o 
   6   3   7      503.91      509.01     12.02 o 
   7   3   7        0.99        1.28      0.92 o 
   8   3   7        1.01        1.19      1.14 o 
   9   3   7        0.01        0.40      1.63 o 
  10   3   7        0.13        4.62      1.94 o 
  -6   4   7        8.72        5.55      2.11 o 
  -5   4   7        3.63        4.93      1.89 o 
  -4   4   7       16.86       14.06      1.76 o 
  -3   4   7      230.68      237.87      7.11 o 
  -2   4   7        5.82        1.45      0.88 o 
  -1   4   7      307.49      303.64      7.61 o 
   0   4   7       36.83       36.85      1.37 o 
   1   4   7        1.35        1.78      0.46 o 
   2   4   7        1.05        1.63      0.42 o 
   3   4   7        3.11        2.90      0.64 o 
   4   4   7      171.64      170.49      5.12 o 
   5   4   7        0.02        0.81      0.37 o 
   6   4   7        0.42       -0.18      0.92 o 
   7   4   7        0.04        0.57      1.10 o 
   8   4   7       12.17       12.28      1.36 o 
   9   4   7        1.78        1.41      1.32 o 
  10   4   7        0.54       -1.67      1.89 o 
  -6   5   7        6.89        8.63      1.76 o 
  -5   5   7        4.80        7.66      1.85 o 
  -4   5   7       11.86        9.95      1.80 o 
  -3   5   7       55.26       51.75      2.04 o 
  -2   5   7        9.49       11.97      1.14 o 
  -1   5   7       68.03       57.22      2.95 o 
   0   5   7      412.68      448.89     13.78 o 
   1   5   7        6.51        4.33      1.03 o 
   2   5   7       87.42       88.47      2.79 o 
   3   5   7       35.11       32.39      1.53 o 
   4   5   7        0.18        0.75      0.44 o 
   5   5   7      190.39      183.22      4.31 o 
   6   5   7        0.11        0.32      0.70 o 
   7   5   7        5.27        7.09      1.41 o 
   8   5   7        8.22        8.27      1.58 o 
   9   5   7        0.62        3.70      1.76 o 
  -5   6   7        4.43        3.17      2.11 o 
  -4   6   7        7.86        5.99      1.63 o 
  -3   6   7        0.17        0.04      1.19 o 
  -2   6   7       25.48       34.81      4.23 o 
  -1   6   7       28.15       31.25      3.08 o 
   0   6   7      235.58      250.55      7.08 o 
   1   6   7       40.90       42.79      1.92 o 
   2   6   7       11.61       13.52      1.27 o 
   3   6   7        0.28       -0.06      0.73 o 
   4   6   7      127.84      111.12      3.56 o 
   5   6   7       19.05       23.42      1.03 o 
   6   6   7        2.48        3.85      1.08 o 
   7   6   7        9.18        8.93      1.45 o 
   8   6   7       16.37       18.71      2.11 o 
   9   6   7       12.77       15.23      3.12 o 
  -5   7   7        4.72       12.10      3.43 o 
  -4   7   7        7.83       14.66      4.05 o 
  -3   7   7        6.55        5.02      2.64 o 
  -2   7   7        6.36        5.06      2.29 o 
  -1   7   7        0.74        8.05      3.04 o 
   0   7   7      221.35      237.71      9.27 o 
   1   7   7      232.03      246.56      9.38 o 
   2   7   7       33.80       36.02      1.45 o 
   3   7   7       19.11       16.45      1.19 o 
   4   7   7        0.00        0.10      0.78 o 
   5   7   7       81.45       73.36      2.99 o 
   6   7   7       17.34       16.11      1.58 o 
   7   7   7        1.33        7.61      2.77 o 
   8   7   7        3.48        6.03      3.08 o 
  -4   8   7       54.84       68.22      7.26 o 
  -3   8   7       97.99      104.35      9.20 o 
  -2   8   7        6.81       15.58      3.26 o 
  -1   8   7       30.18       37.94      4.67 o 
   0   8   7        1.30        1.35      1.25 o 
   1   8   7       65.63       66.81      3.30 o 
   2   8   7       64.25       66.94      2.68 o 
   3   8   7        8.79        8.19      1.28 o 
   4   8   7        0.07        1.03      1.12 o 
   5   8   7        0.37        1.94      1.36 o 
   6   8   7       19.03       17.74      4.36 o 
   7   8   7        0.09       -1.63      3.87 o 
  -2   9   7        2.18       -3.65      3.65 o 
  -1   9   7       28.23       30.28      4.14 o 
   0   9   7        0.85        8.23      3.34 o 
   1   9   7        6.47        5.15      1.72 o 
   2   9   7       26.96       29.44      2.55 o 
   3   9   7       16.11       20.42      2.11 o 
   4   9   7       57.80       59.77      3.57 o 
   5   9   7        5.75        7.26      1.94 o 
   6   9   7        2.77        2.11      2.77 o 
   0  10   7       10.27        8.02      2.22 o 
   1  10   7        5.27        5.11      2.42 o 
   2  10   7        4.16        5.94      2.60 o 
   3  10   7       18.73       25.31      4.09 o 
   4  10   7       41.33       47.71      3.65 o 
   0  -9   8       27.82       23.46      5.06 o 
   1  -9   8        4.64       10.61      4.18 o 
   2  -9   8        0.54        1.06      3.52 o 
   3  -9   8        7.54       10.83      3.87 o 
   4  -9   8       17.44       30.37      4.80 o 
  -2  -8   8        2.78        4.49      4.23 o 
  -1  -8   8       15.37       21.57      4.27 o 
   0  -8   8       15.82       19.50      3.30 o 
   1  -8   8       28.13       26.14      3.30 o 
   2  -8   8       14.44       16.02      2.86 o 
   3  -8   8        6.34        7.83      2.51 o 
   4  -8   8        3.99        5.50      3.21 o 
   5  -8   8        0.31        0.35      2.24 o 
   6  -8   8        0.25       -2.55      3.04 o 
  -3  -7   8        0.01       -0.48      3.83 o 
  -2  -7   8        0.00       -2.20      3.08 o 
  -1  -7   8        0.54       -1.19      2.02 o 
   0  -7   8        1.58        0.57      2.68 o 
   1  -7   8       10.61        3.87      2.82 o 
   2  -7   8        4.13        6.60      2.07 o 
   3  -7   8        0.22        0.31      1.80 o 
   4  -7   8        1.93        3.17      1.76 o 
   5  -7   8       15.64       16.15      3.39 o 
   6  -7   8        0.06        0.26      2.55 o 
   7  -7   8       15.86       19.32      3.65 o 
  -4  -6   8        9.58       16.50      3.52 o 
  -3  -6   8       71.26       91.20      6.69 o 
  -2  -6   8       13.39        7.17      2.33 o 
  -1  -6   8        5.81       11.62      2.46 o 
   0  -6   8        8.09       10.70      2.24 o 
   1  -6   8       40.35       45.95      3.74 o 
   2  -6   8       22.80       19.01      1.98 o 
   3  -6   8      140.56      142.65      7.17 o 
   4  -6   8      207.01      207.21      9.24 o 
   5  -6   8       35.82       34.07      3.48 o 
   6  -6   8       70.84       73.19      4.84 o 
   7  -6   8        0.14        0.63      1.29 o 
   8  -6   8        1.49        2.55      1.67 o 
  -5  -5   8       34.04       32.66      4.97 o 
  -4  -5   8        2.87        0.62      2.33 o 
  -3  -5   8        1.69        2.60      2.38 o 
  -2  -5   8        0.63       -0.84      2.77 o 
  -1  -5   8       62.40       43.57      3.57 o 
   0  -5   8        0.19        1.45      1.58 o 
   1  -5   8      181.73      181.73      6.16 o 
   2  -5   8      362.52      370.71     10.37 o 
   3  -5   8      640.64      653.59     16.58 o 
   4  -5   8       42.22       40.04      2.07 o 
   5  -5   8        5.79        3.75      1.89 o 
   6  -5   8       46.44       47.09      7.28 o 
   7  -5   8       25.68       24.26      1.48 o 
   8  -5   8       39.36       34.60      2.29 o 
   9  -5   8       22.09       13.69      5.06 o 
  -5  -4   8       45.30       57.04      5.99 o 
  -4  -4   8        1.46        6.34      2.33 o 
  -3  -4   8       24.25       24.91      4.01 o 
  -2  -4   8        0.38        8.36      2.77 o 
  -1  -4   8      188.40      159.50      7.31 o 
   0  -4   8       26.82       22.28      2.44 o 
   1  -4   8        0.30        1.36      0.82 o 
   2  -4   8      129.17      128.32      3.61 o 
   3  -4   8        2.84        3.61      1.03 o 
   4  -4   8      164.58      165.46      4.67 o 
   5  -4   8       50.17       47.78      2.03 o 
   6  -4   8       35.68       34.19      1.93 o 
   7  -4   8       19.25       19.95      2.16 o 
   8  -4   8       10.87        8.94      1.32 o 
   9  -4   8        6.78        6.27      4.09 o 
  -6  -3   8       12.08       14.00      4.27 o 
  -5  -3   8       14.43       18.62      3.30 o 
  -4  -3   8        6.31        4.36      2.07 o 
  -3  -3   8       32.05       27.46      3.61 o 
  -2  -3   8       56.47       51.72      3.70 o 
  -1  -3   8       76.50       75.36      2.57 o 
   0  -3   8       50.89       54.50      3.15 o 
   1  -3   8       39.74       35.52      1.61 o 
   2  -3   8       20.51       19.97      1.17 o 
   3  -3   8        2.04        1.79      1.12 o 
   4  -3   8       20.78       21.32      1.32 o 
   5  -3   8        2.99        3.48      0.78 o 
   6  -3   8       36.30       36.94      7.37 o 
   7  -3   8        0.19        0.19      0.71 o 
   8  -3   8        1.06        0.24      0.94 o 
   9  -3   8        5.11        2.00      3.15 o 
  10  -3   8        5.39        4.71      2.33 o 
  -6  -2   8       19.57       19.59      4.27 o 
  -5  -2   8        0.04        1.23      1.94 o 
  -4  -2   8        0.22        1.36      2.29 o 
  -3  -2   8        0.29        1.72      1.94 o 
  -2  -2   8        4.40        1.68      1.28 o 
  -1  -2   8       34.19       33.58      1.28 o 
   0  -2   8       20.00       21.09      1.00 o 
   1  -2   8        9.17        7.47      1.87 o 
   2  -2   8      137.85      138.23      3.93 o 
   3  -2   8       38.79       41.86      4.62 o 
   4  -2   8        1.57        1.26      0.61 o 
   5  -2   8       69.90       68.87      2.29 o 
   6  -2   8        7.66       10.50      0.76 o 
   7  -2   8        1.17        1.74      0.92 o 
   8  -2   8       19.81       21.21      1.77 o 
   9  -2   8       24.01       25.41      7.55 o 
  10  -2   8        6.57        3.23      2.05 o 
  -6  -1   8        0.95        1.36      1.89 o 
  -5  -1   8        9.53        8.58      2.82 o 
  -4  -1   8       43.26       42.82      4.58 o 
  -3  -1   8       40.26       41.15      3.79 o 
  -2  -1   8      181.37      181.97      5.21 o 
  -1  -1   8       76.91       73.49      2.55 o 
   0  -1   8       31.60       31.83      1.80 o 
   1  -1   8       91.58      106.62      4.11 o 
   2  -1   8       23.93       20.45      2.20 o 
   3  -1   8        3.56        4.20      0.88 o 
   4  -1   8       94.05       94.32      3.05 o 
   5  -1   8        1.15        0.88      0.92 o 
   6  -1   8       97.17       91.38      2.90 o 
   7  -1   8       35.96       32.19      2.29 o 
   8  -1   8       24.69       22.75      1.85 o 
   9  -1   8        2.23        2.68      2.99 o 
  10  -1   8        3.77        1.50      1.94 o 
  -6   0   8       38.85       41.72      3.39 o 
  -5   0   8       15.65       15.40      2.20 o 
  -4   0   8        0.08        3.34      2.82 o 
  -3   0   8      107.05      100.70      4.19 o 
  -2   0   8      948.95      956.05     21.98 o 
  -1   0   8      433.51      454.61     10.95 o 
   0   0   8       12.60       11.53      1.15 o 
   1   0   8        1.19        0.81      1.56 o 
   2   0   8      173.61      190.14      4.69 o 
   3   0   8      161.90      165.84      4.02 o 
   4   0   8        7.55        6.96      0.95 o 
   5   0   8        2.99        3.39      0.48 o 
   6   0   8       10.43       11.38      1.50 o 
   7   0   8        1.20        1.12      1.16 o 
   8   0   8        0.25        0.48      1.11 o 
   9   0   8        1.71        1.85      1.72 o 
  10   0   8        4.70        2.42      1.89 o 
  -6   1   8       36.07       36.00      3.21 o 
  -5   1   8        0.81        4.40      1.76 o 
  -4   1   8        1.26        5.94      1.89 o 
  -3   1   8        2.03        2.50      1.67 o 
  -2   1   8       77.73       66.86      2.82 o 
  -1   1   8      245.37      246.37     11.11 o 
   0   1   8       14.83       13.54      0.97 o 
   1   1   8      177.27      182.41      3.61 o 
   2   1   8        7.82        6.66      0.66 o 
   3   1   8        1.61        1.99      0.55 o 
   4   1   8        2.03        1.42      0.64 o 
   5   1   8       74.19       71.10      3.12 o 
   6   1   8      239.05      232.46     17.23 o 
   7   1   8      116.27      104.35      4.14 o 
   8   1   8        7.82        6.78      2.07 o 
   9   1   8       24.40       32.70      2.73 o 
  10   1   8        0.28        3.96      1.72 o 
  -6   2   8        0.15        3.57      1.89 o 
  -5   2   8       17.49       20.64      2.55 o 
  -4   2   8        0.04        0.66      1.72 o 
  -3   2   8      119.27      122.37      5.33 o 
  -2   2   8       43.18       42.46      1.64 o 
  -1   2   8       15.46       12.26      0.85 o 
   0   2   8       11.03       10.79      0.56 o 
   1   2   8       24.19       29.60      0.91 o 
   2   2   8      177.67      177.30      4.03 o 
   3   2   8       91.12       96.30      2.34 o 
   4   2   8      224.73      220.76      4.82 o 
   5   2   8      500.15      514.91     12.15 o 
   6   2   8        2.41        2.90      1.45 o 
   7   2   8        1.20        0.48      1.19 o 
   8   2   8        0.31       -0.84      1.89 o 
   9   2   8        0.75        0.09      1.28 o 
  10   2   8        0.41       -0.40      1.72 o 
  -6   3   8        7.22        5.06      2.42 o 
  -5   3   8       10.04       10.70      1.80 o 
  -4   3   8       30.77       32.70      2.51 o 
  -3   3   8        4.81        3.38      0.93 o 
  -2   3   8       87.12       89.88      3.71 o 
  -1   3   8       24.98       26.42      1.52 o 
   0   3   8       61.41       58.20      2.02 o 
   1   3   8        8.50        8.16      0.70 o 
   2   3   8       38.94       38.13      1.49 o 
   3   3   8       37.94       34.73      1.85 o 
   4   3   8        8.11        5.81      0.66 o 
   5   3   8       97.52       95.56      2.71 o 
   6   3   8      124.27      129.49      5.11 o 
   7   3   8       30.20       30.59      2.33 o 
   8   3   8       87.63       86.49      3.12 o 
   9   3   8        3.43        4.27      1.45 o 
  10   3   8        1.27        2.86      1.58 o 
  -6   4   8        1.61        8.58      2.20 o 
  -5   4   8        4.34        4.71      1.89 o 
  -4   4   8        3.90        2.86      1.45 o 
  -3   4   8       45.46       35.74      1.61 o 
  -2   4   8        7.72        5.78      1.80 o 
  -1   4   8      199.75      192.75      6.06 o 
   0   4   8        2.83        2.98      0.76 o 
   1   4   8        5.34        4.89      0.70 o 
   2   4   8      113.76      113.80      7.11 o 
   3   4   8      358.18      369.80     10.92 o 
   4   4   8        0.80        0.77      0.59 o 
   5   4   8        1.40        2.03      0.45 o 
   6   4   8        1.80        3.79      1.98 o 
   7   4   8       29.43       26.41      1.63 o 
   8   4   8        6.02        7.17      1.67 o 
   9   4   8       15.91        8.80      1.67 o 
  -5   5   8       21.02       20.16      2.60 o 
  -4   5   8        8.07        8.76      1.67 o 
  -3   5   8        0.24       -0.97      0.97 o 
  -2   5   8        5.88       14.35      2.29 o 
  -1   5   8       47.89       42.38      3.34 o 
   0   5   8       80.99       85.25      3.74 o 
   1   5   8       18.71       20.38      1.72 o 
   2   5   8        7.82        7.00      1.14 o 
   3   5   8       76.94       71.53      1.60 o 
   4   5   8       22.73       19.56      1.21 o 
   5   5   8        0.53        0.20      0.48 o 
   6   5   8       16.12       17.42      0.68 o 
   7   5   8        0.00       -0.84      1.41 o 
   8   5   8       17.22       17.25      1.72 o 
   9   5   8       25.19       25.48      2.24 o 
  -4   6   8        8.59       12.72      1.89 o 
  -3   6   8        0.70        2.11      3.26 o 
  -2   6   8        0.05       -0.66      1.94 o 
  -1   6   8      172.93      185.91     10.43 o 
   0   6   8       95.98       98.81      6.25 o 
   1   6   8       52.74       55.41      2.82 o 
   2   6   8      101.72       97.97      3.64 o 
   3   6   8       55.30       51.17      2.15 o 
   4   6   8        5.30        5.79      0.89 o 
   5   6   8       71.53       67.55      2.02 o 
   6   6   8       28.60       26.56      2.29 o 
   7   6   8       29.53       30.02      2.33 o 
   8   6   8        0.12       -1.80      3.74 o 
  -4   7   8       10.28        6.69      4.23 o 
  -3   7   8        6.46        5.59      2.64 o 
  -2   7   8        0.34        7.31      3.61 o 
  -1   7   8       29.04       22.58      3.83 o 
   0   7   8        0.29        1.36      1.80 o 
   1   7   8        0.50        0.29      1.03 o 
   2   7   8        5.43        3.67      2.22 o 
   3   7   8        5.84        4.70      1.06 o 
   4   7   8        1.40        0.80      0.90 o 
   5   7   8       14.16       13.93      3.39 o 
   6   7   8        0.25        1.19      3.12 o 
   7   7   8        0.40       -1.41      2.46 o 
   8   7   8        0.91        0.57      2.73 o 
  -3   8   8       35.27       28.78      4.67 o 
  -2   8   8        0.09        8.36      4.27 o 
  -1   8   8        2.88        4.14      2.46 o 
   0   8   8        0.00        1.06      2.29 o 
   1   8   8        0.47        1.07      1.38 o 
   2   8   8        3.73        3.69      1.25 o 
   3   8   8        0.74        0.41      1.68 o 
   4   8   8        9.89        9.15      2.00 o 
   5   8   8       33.50       30.36      3.52 o 
   6   8   8        2.23        4.27      2.42 o 
   7   8   8        9.11        9.33      3.12 o 
  -1   9   8        0.28       -3.74      3.74 o 
   0   9   8        5.57       10.65      3.08 o 
   1   9   8        1.63        0.15      2.75 o 
   2   9   8       32.97       32.43      2.64 o 
   3   9   8       68.11       63.65      8.96 o 
   4   9   8        1.32       -0.95      3.52 o 
   5   9   8        1.51        1.32      3.34 o 
  -1  -8   9        1.88        6.73      3.17 o 
   0  -8   9        0.97       -0.70      3.17 o 
   1  -8   9       22.61       33.05      3.74 o 
   2  -8   9       10.73       15.36      3.87 o 
   3  -8   9        1.01        5.59      3.34 o 
   4  -8   9       15.72       13.60      3.74 o 
   5  -8   9       16.57       14.52      3.70 o 
  -2  -7   9       14.86       13.25      3.21 o 
  -1  -7   9       57.14       75.53      6.60 o 
   0  -7   9       31.14       31.95      3.87 o 
   1  -7   9        1.58       -2.11      2.24 o 
   2  -7   9        0.21       -1.89      1.89 o 
   3  -7   9        1.59        2.42      2.60 o 
   4  -7   9        2.96        8.85      2.90 o 
   5  -7   9        1.38        4.23      2.07 o 
   6  -7   9       11.77        5.68      2.95 o 
   7  -7   9       20.72       19.67      3.21 o 
  -3  -6   9        0.70        1.10      3.74 o 
  -2  -6   9        6.83        3.57      3.30 o 
  -1  -6   9        0.03        1.50      3.17 o 
   0  -6   9        1.36        3.61      1.94 o 
   1  -6   9       25.92       15.54      1.76 o 
   2  -6   9        1.70        0.13      1.50 o 
   3  -6   9       51.41       55.02      5.02 o 
   4  -6   9      148.95      159.99      9.24 o 
   5  -6   9       41.74       46.57      3.92 o 
   6  -6   9        8.18        4.05      2.46 o 
   7  -6   9        4.72        2.52      1.65 o 
   8  -6   9        0.00        0.88      3.08 o 
  -4  -5   9        0.22        0.88      4.05 o 
  -3  -5   9       10.53        5.33      2.73 o 
  -2  -5   9       43.10       36.62      4.93 o 
  -1  -5   9       80.46       83.84      5.72 o 
   0  -5   9        1.39       -1.01      1.01 o 
   1  -5   9       25.87       23.81      1.94 o 
   2  -5   9        6.65        4.93      1.32 o 
   3  -5   9        8.62        6.78      1.50 o 
   4  -5   9        7.67       10.21      2.20 o 
   5  -5   9        1.48        2.50      1.26 o 
   6  -5   9       45.41       46.64      8.34 o 
   7  -5   9       17.83       17.32      2.09 o 
   8  -5   9        0.91        3.51      1.90 o 
  -4  -4   9       17.45       15.54      3.61 o 
  -3  -4   9        0.16        2.07      2.16 o 
  -2  -4   9       35.61       39.66      4.23 o 
  -1  -4   9      109.30      111.88      5.06 o 
   0  -4   9       42.84       44.72      2.38 o 
   1  -4   9       15.46       14.44      1.50 o 
   2  -4   9       89.17       92.05      4.47 o 
   3  -4   9        8.83        8.90      2.13 o 
   4  -4   9       18.99       18.06      1.58 o 
   5  -4   9       21.89       21.70      2.68 o 
   6  -4   9        0.85        1.33      1.22 o 
   7  -4   9       16.38       16.06      1.63 o 
   8  -4   9        0.29       -0.24      2.08 o 
   9  -4   9        8.62        8.74      2.42 o 
  -5  -3   9        0.10       -3.12      3.61 o 
  -4  -3   9        4.25        5.46      3.43 o 
  -3  -3   9        6.42        0.18      2.77 o 
  -2  -3   9        4.31        4.53      0.57 o 
  -1  -3   9       89.37       86.18      3.39 o 
   0  -3   9      823.39      838.18     25.44 o 
   1  -3   9       12.00       12.13      1.54 o 
   2  -3   9       78.09       74.96      2.67 o 
   3  -3   9        0.65       -0.29      1.41 o 
   4  -3   9        5.57        5.07      1.02 o 
   5  -3   9        7.93        6.21      0.99 o 
   6  -3   9       20.43       18.44      1.56 o 
   7  -3   9       20.55       18.58      1.61 o 
   8  -3   9        0.06        2.31      1.72 o 
   9  -3   9        7.09        6.27      1.98 o 
  -5  -2   9        0.10       -3.43      3.43 o 
  -4  -2   9        6.73       11.09      3.57 o 
  -3  -2   9       16.94       25.66      3.65 o 
  -2  -2   9       16.36       11.97      2.38 o 
  -1  -2   9      181.24      177.33      8.76 o 
   0  -2   9      137.57      136.15      6.93 o 
   1  -2   9       44.85       45.66      1.67 o 
   2  -2   9        1.23        1.61      1.32 o 
   3  -2   9       81.35       85.54      3.65 o 
   4  -2   9       88.60       93.04      2.93 o 
   5  -2   9       47.80       48.60      1.88 o 
   6  -2   9       31.13       31.45      1.47 o 
   7  -2   9      120.39      127.13      3.96 o 
   8  -2   9       50.25       46.05      3.42 o 
   9  -2   9        7.06        4.79      2.13 o 
  10  -2   9        3.65        2.58      2.13 o 
  -5  -1   9        1.91       -1.80      2.64 o 
  -4  -1   9        1.05        7.53      3.17 o 
  -3  -1   9       11.00       11.05      3.17 o 
  -2  -1   9       10.19       11.62      2.68 o 
  -1  -1   9      621.74      638.59     17.41 o 
   0  -1   9        5.07        6.36      1.06 o 
   1  -1   9       16.67       19.06      1.30 o 
   2  -1   9        7.69        7.56      1.02 o 
   3  -1   9      149.17      143.71      6.38 o 
   4  -1   9      282.25      276.56      7.71 o 
   5  -1   9        0.87        2.36      0.65 o 
   6  -1   9        0.89        0.64      0.52 o 
   7  -1   9        2.12        2.51      0.39 o 
   8  -1   9        6.35        5.97      1.57 o 
   9  -1   9       37.07       37.50      2.67 o 
  10  -1   9        1.45        0.75      2.24 o 
  -5   0   9        3.15        1.32      2.68 o 
  -4   0   9       29.58       29.93      4.40 o 
  -3   0   9        3.39        2.86      1.94 o 
  -2   0   9       17.19       16.54      3.52 o 
  -1   0   9       52.01       50.77      2.50 o 
   0   0   9        3.74        3.46      1.00 o 
   1   0   9        4.69        7.13      0.95 o 
   2   0   9        0.66        0.68      0.85 o 
   3   0   9        6.34        7.01      0.62 o 
   4   0   9       82.99       92.18      2.44 o 
   5   0   9       67.24       70.61      2.68 o 
   6   0   9        0.76        0.77      0.48 o 
   7   0   9        0.70       -0.16      1.07 o 
   8   0   9        7.07        6.15      1.30 o 
   9   0   9        4.60        3.65      1.98 o 
  10   0   9       41.05       44.32      3.43 o 
  -5   1   9        2.34        9.07      3.87 o 
  -4   1   9       48.55       46.21      4.93 o 
  -3   1   9        4.32        0.57      2.07 o 
  -2   1   9       21.51       23.51      1.78 o 
  -1   1   9        0.77       -0.69      0.87 o 
   0   1   9      109.47      110.14      4.75 o 
   1   1   9       29.38       29.57      1.08 o 
   2   1   9      122.19      128.68      3.26 o 
   3   1   9      266.63      275.88      8.67 o 
   4   1   9       29.41       29.59      1.08 o 
   5   1   9        3.17        3.26      0.51 o 
   6   1   9       78.18       82.11      8.36 o 
   7   1   9       62.10       65.37      3.65 o 
   8   1   9        7.15        6.16      1.45 o 
   9   1   9        0.36        0.75      1.63 o 
  10   1   9        0.98       -0.40      1.76 o 
  -5   2   9       16.07       13.60      2.20 o 
  -4   2   9        1.73        1.01      2.16 o 
  -3   2   9        3.77        3.45      1.52 o 
  -2   2   9      157.83      158.62      5.44 o 
  -1   2   9      209.54      200.67      6.95 o 
   0   2   9       66.33       67.81      2.15 o 
   1   2   9       18.85       16.68      1.32 o 
   2   2   9       30.87       31.23      0.98 o 
   3   2   9        0.15       -0.09      0.52 o 
   4   2   9      198.89      200.91      7.15 o 
   5   2   9       56.76       52.91      2.11 o 
   6   2   9        0.60        2.46      1.80 o 
   7   2   9        7.79        5.33      1.50 o 
   8   2   9      206.10      196.08      7.22 o 
   9   2   9        3.51        3.08      2.07 o 
  10   2   9        0.27        1.45      1.54 o 
  -5   3   9        2.70        4.14      1.94 o 
  -4   3   9        8.76        9.73      3.74 o 
  -3   3   9        3.16        1.12      1.79 o 
  -2   3   9       46.81       44.45      2.81 o 
  -1   3   9        3.88        6.08      1.38 o 
   0   3   9        8.37        7.33      0.72 o 
   1   3   9       19.27       19.81      1.76 o 
   2   3   9       55.01       55.08      1.80 o 
   3   3   9      576.83      594.51     16.82 o 
   4   3   9      153.85      142.03      4.16 o 
   5   3   9       71.84       70.31      6.14 o 
   6   3   9       62.17       57.53      2.90 o 
   7   3   9      141.67      146.65      6.56 o 
   8   3   9      429.40      390.97     15.84 o 
   9   3   9       15.89       13.60      2.02 o 
  -5   4   9        6.72        2.99      2.38 o 
  -4   4   9       27.87       31.69      4.71 o 
  -3   4   9       11.30       14.57      3.34 o 
  -2   4   9       21.67       15.89      2.02 o 
  -1   4   9      115.09      102.47      4.36 o 
   0   4   9       30.05       32.77      1.73 o 
   1   4   9        1.67        1.72      0.68 o 
   2   4   9        0.24        0.40      0.60 o 
   3   4   9       59.02       56.30      2.08 o 
   4   4   9        1.19        0.84      0.57 o 
   5   4   9        8.79        8.76      0.79 o 
   6   4   9       12.95       14.13      1.67 o 
   7   4   9        0.55        0.70      1.14 o 
   8   4   9      164.40      157.83      6.07 o 
   9   4   9       21.36       18.05      2.07 o 
  -4   5   9        0.60       -2.20      3.52 o 
  -3   5   9        8.28       18.49      4.14 o 
  -2   5   9        1.10       -0.40      2.82 o 
  -1   5   9       95.76       95.38      6.78 o 
   0   5   9       14.96        8.85      2.60 o 
   1   5   9       66.80       69.60      2.58 o 
   2   5   9       81.10       90.16      2.64 o 
   3   5   9        0.71        1.49      0.44 o 
   4   5   9        8.86        7.26      1.14 o 
   5   5   9       19.90       16.73      1.94 o 
   6   5   9       23.05       18.00      1.50 o 
   7   5   9       28.81       31.65      2.11 o 
   8   5   9        1.51        2.64      1.28 o 
   9   5   9        0.08        0.75      1.89 o 
  -4   6   9       41.27       44.98      5.59 o 
  -3   6   9       27.31       29.00      5.02 o 
  -2   6   9       10.83        3.17      3.83 o 
  -1   6   9        0.47        0.04      2.95 o 
   0   6   9        7.11        8.63      2.82 o 
   1   6   9       37.81       40.36      3.65 o 
   2   6   9      168.39      175.61      7.00 o 
   3   6   9        3.53        0.75      0.88 o 
   4   6   9        4.21        5.80      1.07 o 
   5   6   9        8.07        6.46      1.61 o 
   6   6   9        0.30        2.55      1.98 o 
   8   6   9        0.09       -1.89      2.16 o 
  -3   7   9        8.38       12.37      3.57 o 
  -2   7   9        0.28        3.17      2.64 o 
  -1   7   9        0.22       -0.53      2.33 o 
   0   7   9       52.05       55.10      5.24 o 
   1   7   9       10.69        8.67      2.42 o 
   2   7   9      164.73      168.44     10.87 o 
   3   7   9        3.20        3.00      1.16 o 
   4   7   9       11.13        8.15      1.38 o 
   5   7   9        1.90        5.03      1.52 o 
   6   7   9       18.07       16.99      3.17 o 
   7   7   9       37.17       43.66      5.55 o 
  -2   8   9       23.64       29.88      4.40 o 
  -1   8   9       20.03       13.95      3.04 o 
   0   8   9        1.40        2.68      3.30 o 
   1   8   9        0.11        1.28      2.16 o 
   2   8   9      104.23      123.98      6.72 o 
   3   8   9      108.28      116.99      6.31 o 
   4   8   9       18.10       19.03      1.94 o 
   5   8   9        0.04        2.51      2.38 o 
   6   8   9        6.60        7.04      3.30 o 
   0   9   9        8.61       10.96      3.12 o 
   1   9   9       14.45        9.59      2.99 o 
   2   9   9        0.21        0.52      2.42 o 
   3   9   9       58.39       55.34      3.94 o 
   4   9   9       25.36       27.40      3.87 o 
   2  -8  10       41.25       35.52      5.59 o 
   3  -8  10        0.82        0.92      2.46 o 
  -1  -7  10        0.00        3.83      2.86 o 
   0  -7  10        0.00       -3.30      3.30 o 
   1  -7  10        0.16        4.49      2.42 o 
   2  -7  10        0.65       -1.14      2.20 o 
   3  -7  10        7.93       10.65      3.34 o 
   4  -7  10        6.77        8.80      3.34 o 
   5  -7  10        7.56        3.92      2.68 o 
   6  -7  10        0.03       -2.95      2.95 o 
  -2  -6  10        3.52        4.62      3.79 o 
  -1  -6  10       17.65       12.24      4.05 o 
   0  -6  10        6.86        6.29      2.64 o 
   1  -6  10        7.11        6.82      3.17 o 
   2  -6  10        0.02       -1.76      1.76 o 
   3  -6  10        2.80       -0.04      2.42 o 
   4  -6  10       24.96       24.74      3.43 o 
   5  -6  10        2.37        2.33      1.72 o 
   6  -6  10        6.84        3.87      2.02 o 
   7  -6  10        9.53        7.31      2.77 o 
  -3  -5  10        0.24       -1.76      2.86 o 
  -2  -5  10        0.31        3.08      3.61 o 
  -1  -5  10       19.66       26.72      4.40 o 
   0  -5  10       44.69       59.68      4.93 o 
   1  -5  10       43.01       40.01      2.46 o 
   2  -5  10        1.46        1.28      1.23 o 
   3  -5  10        0.76        1.41      1.50 o 
   4  -5  10       36.88       43.48      3.87 o 
   5  -5  10      185.49      203.25      9.46 o 
   6  -5  10       79.11       77.99      5.81 o 
   7  -5  10        3.79        2.46      1.63 o 
   8  -5  10       62.64       66.61      3.85 o 
  -4  -4  10        0.07        1.50      2.68 o 
  -3  -4  10        4.75        8.10      3.04 o 
  -2  -4  10       22.24       23.72      3.96 o 
  -1  -4  10        8.56       11.75      3.17 o 
   0  -4  10      121.98      102.68      4.58 o 
   1  -4  10      336.23      340.18     12.41 o 
   2  -4  10       49.03       45.69      2.38 o 
   3  -4  10       34.77       34.20      2.16 o 
   4  -4  10       97.34       97.24      6.36 o 
   5  -4  10      133.63      145.82      6.16 o 
   6  -4  10       10.21        5.05      1.72 o 
   7  -4  10        2.38        2.64      1.50 o 
   8  -4  10        3.84        7.71      2.63 o 
  -4  -3  10       97.14      123.06      9.95 o 
  -3  -3  10      108.19      120.29      9.07 o 
  -2  -3  10       46.04       39.00      4.27 o 
  -1  -3  10        2.15       -1.10      2.64 o 
   0  -3  10       38.60       25.13      1.85 o 
   1  -3  10       63.47       62.76      3.43 o 
   2  -3  10       54.39       49.42      3.79 o 
   3  -3  10       60.53       60.23      2.41 o 
   4  -3  10        5.73        7.39      1.23 o 
   5  -3  10       45.86       49.62      2.07 o 
   6  -3  10       48.85       41.33      2.08 o 
   7  -3  10        0.50       -0.09      1.23 o 
   8  -3  10       43.01       43.62      3.03 o 
   9  -3  10        1.11        0.20      1.94 o 
  -4  -2  10        0.87        3.26      2.55 o 
  -3  -2  10        8.05        6.12      2.38 o 
  -2  -2  10        0.09       -2.68      2.68 o 
  -1  -2  10        0.21        1.23      1.41 o 
   0  -2  10       19.14       18.22      2.95 o 
   1  -2  10       14.34       15.48      1.72 o 
   2  -2  10       17.47       15.80      1.19 o 
   3  -2  10        0.41        0.90      0.80 o 
   4  -2  10       35.81       30.78      1.67 o 
   5  -2  10       28.18       23.19      1.47 o 
   6  -2  10        0.45       -0.73      0.73 o 
   7  -2  10        0.17       -1.06      1.06 o 
   8  -2  10        5.63        6.77      1.68 o 
   9  -2  10        0.23       -1.60      3.12 o 
  -5  -1  10        2.38        3.96      2.82 o 
  -4  -1  10        5.37        9.02      3.87 o 
  -3  -1  10        2.37        2.46      2.24 o 
  -2  -1  10        2.36        5.28      2.77 o 
  -1  -1  10        0.12        0.84      1.89 o 
   0  -1  10       25.49       29.87      2.35 o 
   1  -1  10       48.91       46.73      2.27 o 
   2  -1  10       13.87       15.21      1.45 o 
   3  -1  10        0.20       -0.88      1.02 o 
   4  -1  10       44.28       37.46      3.68 o 
   5  -1  10       40.73       36.09      1.49 o 
   6  -1  10        3.75        2.98      0.67 o 
   7  -1  10        1.31        1.06      0.63 o 
   8  -1  10        6.14        7.90      1.40 o 
   9  -1  10        5.46        5.74      2.20 o 
  -5   0  10       11.98        9.46      3.26 o 
  -4   0  10        0.16        0.88      3.43 o 
  -3   0  10       19.67       15.67      3.21 o 
  -2   0  10        2.29        3.65      2.64 o 
  -1   0  10      167.58      172.18      6.08 o 
   0   0  10      103.05      106.83      7.11 o 
   1   0  10        0.05        0.25      0.87 o 
   2   0  10       34.17       38.19      3.81 o 
   3   0  10        2.77        2.22      0.65 o 
   4   0  10       12.14       13.07      0.84 o 
   5   0  10       16.71       15.00      1.21 o 
   6   0  10       12.21       12.22      2.16 o 
   7   0  10        5.37        4.30      1.64 o 
   8   0  10       43.63       44.09      2.71 o 
   9   0  10       15.13       17.21      2.46 o 
  -5   1  10       62.28       63.38      6.69 o 
  -4   1  10       53.29       62.63      6.12 o 
  -3   1  10       11.19       18.75      3.79 o 
  -2   1  10       31.60       21.52      3.70 o 
  -1   1  10       64.18       64.60      3.19 o 
   0   1  10      421.99      430.51     11.76 o 
   1   1  10       67.35       66.95      2.06 o 
   2   1  10        0.06        0.85      0.51 o 
   3   1  10        1.25        1.95      1.12 o 
   4   1  10        0.13        0.80      1.50 o 
   5   1  10        3.03        3.69      0.59 o 
   6   1  10       16.13       15.15      2.35 o 
   7   1  10       11.75       10.40      2.53 o 
   8   1  10       22.95       22.53      2.24 o 
   9   1  10       20.33       23.33      2.82 o 
  -4   2  10       30.51       35.39      5.06 o 
  -3   2  10       16.62       13.82      2.77 o 
  -2   2  10        1.95        2.99      0.92 o 
  -1   2  10        9.23        6.35      1.78 o 
   0   2  10      225.15      225.18      7.24 o 
   1   2  10      215.05      236.96      4.97 o 
   2   2  10       12.42       10.91      0.71 o 
   3   2  10      120.59      128.24      3.39 o 
   4   2  10       11.70        9.31      1.06 o 
   5   2  10      107.05      104.30      2.97 o 
   6   2  10       36.66       32.09      2.95 o 
   7   2  10        0.43        1.45      1.58 o 
   8   2  10      129.36      124.91      6.03 o 
   9   2  10       24.68       22.01      2.90 o 
  -4   3  10       20.36       19.81      4.27 o 
  -3   3  10        7.01        9.46      3.74 o 
  -2   3  10        8.54       11.36      1.82 o 
  -1   3  10       34.65       32.23      2.82 o 
   0   3  10       66.73       67.58      2.82 o 
   1   3  10      197.33      210.15      8.34 o 
   2   3  10       19.24       17.04      0.95 o 
   3   3  10       59.15       61.36      2.52 o 
   4   3  10       70.46       73.02      2.57 o 
   5   3  10       32.40       33.90      4.89 o 
   6   3  10        4.78        8.41      2.55 o 
   7   3  10        9.66        8.89      1.80 o 
   8   3  10      164.35      169.01      8.32 o 
   9   3  10        1.29        1.72      1.45 o 
  -4   4  10        0.02       -0.92      4.09 o 
  -3   4  10       36.85       34.77      5.15 o 
  -2   4  10        3.41        2.33      3.17 o 
  -1   4  10        0.68        0.04      1.18 o 
   0   4  10       11.95       10.25      1.35 o 
   1   4  10       97.40       99.39      5.70 o 
   2   4  10      219.34      231.33      6.56 o 
   3   4  10       14.89       15.89      1.98 o 
   4   4  10       34.24       34.10      1.51 o 
   5   4  10        5.59        5.52      1.87 o 
   6   4  10       14.94       16.06      2.11 o 
   7   4  10        0.33        0.18      1.72 o 
   8   4  10        1.85        2.60      1.36 o 
   9   4  10       57.08       66.81      3.52 o 
  -3   5  10        0.33       -2.95      3.74 o 
  -2   5  10        6.31        3.26      3.34 o 
  -1   5  10       14.70       15.05      2.51 o 
   0   5  10        2.12        1.54      2.46 o 
   1   5  10       71.41       62.94      4.36 o 
   2   5  10       40.17       41.02      1.73 o 
   3   5  10        0.22        0.76      1.43 o 
   4   5  10       31.82       27.02      1.98 o 
   5   5  10       30.37       28.96      2.64 o 
   6   5  10        3.89        2.60      1.01 o 
   7   5  10        4.42        2.95      1.58 o 
   8   5  10        8.27       12.46      2.42 o 
  -3   6  10        6.03        9.59      3.48 o 
  -2   6  10        9.81        9.02      3.26 o 
  -1   6  10       11.70        7.35      2.73 o 
   0   6  10        3.37        1.67      1.72 o 
   1   6  10       27.55       15.93      2.99 o 
   2   6  10      154.51      174.56     11.53 o 
   3   6  10       10.98        9.64      1.85 o 
   4   6  10        0.12       -0.31      1.89 o 
   5   6  10       46.74       48.98      3.21 o 
   6   6  10        1.70        3.74      2.42 o 
   7   6  10       20.48       22.05      2.38 o 
  -2   7  10        4.04       16.95      4.84 o 
  -1   7  10        0.21       -3.52      3.65 o 
   0   7  10        3.67        0.84      3.34 o 
   1   7  10      132.00      131.86     11.09 o 
   2   7  10       47.63       46.79      4.53 o 
   3   7  10       16.26       14.17      2.38 o 
   4   7  10       41.76       43.78      3.18 o 
   5   7  10        5.31        4.53      2.73 o 
   6   7  10        6.45        4.01      3.65 o 
   7   7  10        7.70        3.96      4.40 o 
   0   8  10        0.18       -2.95      3.74 o 
   1   8  10        0.23       -1.45      3.43 o 
   2   8  10       32.37       35.21      2.79 o 
   3   8  10       25.78       26.67      3.32 o 
   4   8  10        9.70       10.97      3.28 o 
   5   8  10        1.56        2.68      3.70 o 
   2  -7  11        0.04        0.13      3.57 o 
   3  -7  11        0.20        1.54      2.51 o 
   4  -7  11        0.02        1.41      3.12 o 
   0  -6  11       10.98       13.34      4.05 o 
   1  -6  11        9.29       11.58      2.95 o 
   2  -6  11        4.09        4.40      2.29 o 
   3  -6  11        2.61        0.13      2.82 o 
   4  -6  11        3.99        6.47      3.08 o 
   5  -6  11       18.73       17.56      2.99 o 
   6  -6  11       57.35       64.83      5.68 o 
  -2  -5  11       51.63       66.33      7.83 o 
  -1  -5  11        1.18       -3.26      3.61 o 
   0  -5  11        0.47        2.77      2.42 o 
   1  -5  11        3.93        6.65      3.30 o 
   2  -5  11        2.82        1.80      2.68 o 
   3  -5  11        6.09        6.21      2.90 o 
   4  -5  11        0.91       -1.06      2.38 o 
   5  -5  11       51.98       49.56      4.14 o 
   6  -5  11       53.57       56.82      4.89 o 
  -2  -4  11       50.40       60.17      6.12 o 
  -1  -4  11       62.18       60.91      5.46 o 
   0  -4  11        0.96        4.58      2.33 o 
   1  -4  11        5.47        2.90      2.86 o 
   2  -4  11       32.31       29.14      2.11 o 
   3  -4  11       20.35       16.64      2.07 o 
   4  -4  11        3.46        2.90      1.41 o 
   5  -4  11       28.75       35.96      3.21 o 
   6  -4  11       36.84       30.94      3.04 o 
   7  -4  11       11.31        8.19      1.80 o 
   8  -4  11        8.20        0.70      2.76 o 
  -3  -3  11       23.01       22.71      3.92 o 
  -2  -3  11       83.49       81.16      7.00 o 
  -1  -3  11       19.94       28.34      3.61 o 
   0  -3  11        3.09        0.26      1.94 o 
   1  -3  11        4.92        9.33      2.46 o 
   2  -3  11        9.23        6.73      1.28 o 
   3  -3  11       21.82       22.27      1.89 o 
   4  -3  11        0.53        2.49      1.07 o 
   5  -3  11       52.03       51.95      2.80 o 
   6  -3  11        9.33        6.91      1.50 o 
   7  -3  11        3.86        7.26      4.31 o 
   8  -3  11       17.15       17.64      2.70 o 
  -3  -2  11        1.44       -1.06      2.24 o 
  -2  -2  11        0.19        0.18      2.20 o 
  -1  -2  11       17.07       16.15      2.60 o 
   0  -2  11        0.43        0.31      1.67 o 
   1  -2  11        0.01       -0.84      2.38 o 
   2  -2  11      132.55      134.90      7.79 o 
   3  -2  11      104.71      103.62      5.04 o 
   4  -2  11        0.55        0.15      1.26 o 
   5  -2  11       43.50       45.64      1.99 o 
   6  -2  11       28.02       24.34      1.89 o 
   7  -2  11        0.04       -2.29      3.57 o 
   8  -2  11        1.19        5.33      2.13 o 
   9  -2  11        0.24       -2.02      2.02 o 
  -4  -1  11       11.33       16.68      4.36 o 
  -3  -1  11       11.71       14.92      3.26 o 
  -2  -1  11        0.70        7.00      2.99 o 
  -1  -1  11        1.57        2.90      1.98 o 
   0  -1  11        2.81        3.43      1.98 o 
   1  -1  11      191.20      194.27      9.86 o 
   2  -1  11      164.41      168.26      9.40 o 
   3  -1  11        0.00        1.67      1.33 o 
   4  -1  11       46.94       46.93      5.63 o 
   5  -1  11       52.76       55.71      2.68 o 
   6  -1  11       16.79       14.77      1.31 o 
   7  -1  11       43.41       41.03      3.10 o 
   8  -1  11       21.28       24.49      2.49 o 
   9  -1  11       45.65       48.22      3.06 o 
  -4   0  11        4.08        5.02      3.17 o 
  -3   0  11        0.30       -3.39      3.39 o 
  -2   0  11        8.85        3.12      3.12 o 
  -1   0  11        7.89        8.85      2.38 o 
   0   0  11       42.45       34.07      4.05 o 
   1   0  11      407.15      422.90     15.70 o 
   2   0  11        2.13        3.41      1.94 o 
   3   0  11       35.38       35.77      1.90 o 
   4   0  11        2.65        2.92      0.87 o 
   5   0  11       35.46       34.37      3.32 o 
   6   0  11      109.97      112.34      5.19 o 
   7   0  11        2.49        2.31      1.66 o 
   8   0  11        0.43        0.96      2.13 o 
   9   0  11        0.72        4.28      1.97 o 
  -4   1  11        3.45       -4.18      4.18 o 
  -3   1  11       10.93       16.77      3.39 o 
  -2   1  11       18.79       23.37      3.26 o 
  -1   1  11        5.66        6.47      1.41 o 
   0   1  11       23.22       19.12      2.42 o 
   1   1  11      238.35      252.68      7.61 o 
   2   1  11       44.43       41.17      1.68 o 
   3   1  11        0.80        0.53      0.77 o 
   4   1  11       10.89       10.89      0.86 o 
   5   1  11        1.55        0.35      0.73 o 
   6   1  11        7.61        7.47      0.81 o 
   7   1  11       22.07       23.27      2.19 o 
   8   1  11        0.33        0.09      1.80 o 
   9   1  11        0.19        0.09      1.72 o 
  -3   2  11        9.62       15.67      4.27 o 
  -2   2  11       13.18       12.81      3.04 o 
  -1   2  11       23.52       22.41      1.89 o 
   0   2  11       38.14       41.64      1.99 o 
   1   2  11       19.44       22.01      2.46 o 
   2   2  11       10.59        9.88      0.97 o 
   3   2  11      257.02      264.86      7.29 o 
   4   2  11       68.53       68.66      2.33 o 
   5   2  11       80.60       86.32      3.98 o 
   6   2  11        6.58        8.58      2.60 o 
   7   2  11       23.47       26.89      3.21 o 
   8   2  11        7.81        6.69      2.07 o 
   9   2  11        0.70       -0.18      2.02 o 
  -3   3  11        1.32       -2.51      2.51 o 
  -2   3  11        3.68        1.58      2.02 o 
  -1   3  11        0.40        1.76      2.68 o 
   0   3  11       20.24       20.28      5.02 o 
   1   3  11      141.45      147.15      4.49 o 
   2   3  11       41.09       41.49      1.48 o 
   3   3  11      233.02      233.91      6.62 o 
   4   3  11       32.72       29.29      1.68 o 
   5   3  11       34.47       28.78      1.74 o 
   6   3  11       13.03       14.61      2.82 o 
   7   3  11        6.98       10.61      1.80 o 
   8   3  11        0.29        1.45      1.67 o 
   9   3  11       22.98       20.29      2.51 o 
  -3   4  11       16.50       12.76      3.87 o 
  -2   4  11       42.58       51.98      6.34 o 
  -1   4  11       24.78       25.48      3.52 o 
   0   4  11      112.68      116.81      7.48 o 
   1   4  11        5.38        6.33      1.15 o 
   2   4  11       16.76       13.88      1.58 o 
   3   4  11        0.99        1.99      1.25 o 
   4   4  11        4.11        3.77      0.97 o 
   5   4  11       81.65       78.45      5.99 o 
   6   4  11        2.84        1.89      2.51 o 
   7   4  11        0.08       -0.70      1.72 o 
   8   4  11       18.30       15.32      2.51 o 
  -2   5  11        0.02        3.04      4.05 o 
  -1   5  11       29.47       32.13      4.58 o 
   0   5  11        0.02       -2.86      2.86 o 
   1   5  11       63.57       63.99      6.25 o 
   2   5  11        0.26        5.02      1.85 o 
   3   5  11        0.52        1.32      1.14 o 
   4   5  11        7.96        7.12      1.34 o 
   5   5  11       80.32       77.16      4.03 o 
   6   5  11        3.29        3.79      1.72 o 
   7   5  11        2.31        1.28      1.54 o 
   8   5  11        0.84       -2.55      2.55 o 
  -1   6  11        0.00       -0.09      2.55 o 
   0   6  11        0.00        3.48      3.34 o 
   1   6  11       58.01       65.27      6.29 o 
   2   6  11        6.90        5.99      2.73 o 
   3   6  11        0.19       -0.70      2.38 o 
   4   6  11       38.47       48.63      4.89 o 
   5   6  11        0.14        2.16      3.30 o 
   6   6  11       23.88       23.90      2.68 o 
   7   6  11       21.54       19.59      3.12 o 
   0   7  11        1.08        5.06      3.04 o 
   1   7  11       27.67       22.45      4.45 o 
   2   7  11        2.02        5.19      3.30 o 
   3   7  11       22.31       24.78      3.26 o 
   4   7  11       18.50       14.41      3.96 o 
   5   7  11        7.52        8.41      3.21 o 
   2  -6  12        0.77        1.50      2.42 o 
   3  -6  12        7.69        6.60      2.86 o 
   4  -6  12       10.77       10.52      2.86 o 
   0  -5  12       10.86       11.18      3.30 o 
   1  -5  12       12.66       28.43      4.45 o 
   2  -5  12        0.19       -2.24      2.77 o 
   3  -5  12        1.25        0.44      2.16 o 
   4  -5  12       17.94       19.67      3.34 o 
   5  -5  12        7.41       12.10      2.90 o 
   6  -5  12        4.20        5.19      2.86 o 
  -1  -4  12        3.19       -2.46      2.46 o 
   0  -4  12        6.39        6.47      2.60 o 
   1  -4  12       14.87       17.39      3.08 o 
   2  -4  12        4.74        6.95      2.82 o 
   3  -4  12       17.14       23.77      3.57 o 
   4  -4  12       36.17       40.36      4.09 o 
   5  -4  12        2.72        3.74      2.24 o 
   6  -4  12       30.99       34.86      3.79 o 
   7  -4  12       39.42       35.47      5.24 o 
  -2  -3  12       52.29       56.03      5.90 o 
  -1  -3  12       14.48       16.24      4.14 o 
   0  -3  12       13.25       12.10      3.48 o 
   1  -3  12        2.91        3.74      1.98 o 
   2  -3  12       91.02       80.76      6.29 o 
   3  -3  12       44.46       44.45      4.58 o 
   4  -3  12       10.80       11.27      2.02 o 
   5  -3  12       63.36       56.95      4.36 o 
   6  -3  12       40.77       46.04      3.26 o 
   7  -3  12       37.34       36.40      4.93 o 
  -2  -2  12        6.86        7.22      2.90 o 
  -1  -2  12        1.42        2.24      3.57 o 
   0  -2  12        6.95       11.40      3.43 o 
   1  -2  12        5.45        4.97      2.20 o 
   2  -2  12      132.74      136.35      8.58 o 
   3  -2  12       55.03       54.58      4.58 o 
   4  -2  12        5.33        7.25      1.30 o 
   5  -2  12        1.05       -0.79      1.63 o 
   6  -2  12       29.18       28.52      2.42 o 
   7  -2  12        7.52        1.72      3.17 o 
   8  -2  12        0.45        2.11      3.26 o 
  -2  -1  12        0.27        9.64      3.65 o 
  -1  -1  12        2.46        6.12      2.82 o 
   0  -1  12       45.47       45.99      4.40 o 
   1  -1  12        2.04        2.51      1.72 o 
   2  -1  12       10.09       10.43      2.02 o 
   3  -1  12        6.33        1.31      1.49 o 
   4  -1  12       45.75       39.06      1.92 o 
   5  -1  12        3.15        3.26      1.14 o 
   6  -1  12       23.71       22.58      1.85 o 
   7  -1  12        2.96        0.48      2.64 o 
   8  -1  12        0.01        2.38      2.82 o 
  -2   0  12        0.13       -2.38      2.38 o 
  -1   0  12        1.68        4.75      2.29 o 
   0   0  12        0.11        1.80      2.64 o 
   1   0  12       21.10       25.09      3.04 o 
   2   0  12        1.30        3.70      1.45 o 
   3   0  12        0.01        0.07      0.95 o 
   4   0  12        1.11        1.92      2.27 o 
   5   0  12       11.00       11.30      1.50 o 
   6   0  12        0.57        2.61      1.92 o 
   7   0  12       22.77       30.72      4.71 o 
   8   0  12        9.92       11.27      1.87 o 
  -2   1  12        6.48        6.91      2.86 o 
  -1   1  12        6.06       11.31      3.70 o 
   0   1  12        4.95        6.51      1.58 o 
   1   1  12       90.69      103.03      4.53 o 
   2   1  12       46.66       46.20      2.13 o 
   3   1  12        5.18        6.25      1.07 o 
   4   1  12        0.82        0.06      0.76 o 
   5   1  12        0.18        0.21      1.25 o 
   6   1  12        1.30        6.69      3.94 o 
   7   1  12        1.88        0.28      1.95 o 
   8   1  12       15.06       12.46      2.55 o 
  -2   2  12        2.40        3.87      2.64 o 
  -1   2  12       66.02       69.67      6.07 o 
   0   2  12        1.00        0.00      1.36 o 
   1   2  12      158.42      146.77     15.69 o 
   2   2  12      202.12      199.00      5.25 o 
   3   2  12        4.21        3.71      0.75 o 
   4   2  12        0.59       -0.26      0.76 o 
   5   2  12       23.35       20.18      1.49 o 
   6   2  12        2.88        3.83      2.55 o 
   7   2  12        2.63        2.02      2.95 o 
   8   2  12        0.52        1.28      1.63 o 
  -2   3  12       27.28       19.10      4.71 o 
  -1   3  12        0.92        3.87      3.52 o 
   0   3  12       84.09       82.88      7.61 o 
   1   3  12       26.68       30.32      3.43 o 
   2   3  12       16.11       15.21      3.32 o 
   3   3  12        6.82        8.20      1.36 o 
   4   3  12        0.32        0.81      1.16 o 
   5   3  12       48.38       46.10      2.54 o 
   6   3  12        0.74        2.60      1.76 o 
   7   3  12        3.78        6.47      2.11 o 
   8   3  12        2.73        4.18      2.20 o 
  -1   4  12        4.98        5.77      2.64 o 
   0   4  12       67.91       66.28      5.99 o 
   1   4  12       57.75       51.06      5.19 o 
   2   4  12        5.19        6.87      2.07 o 
   3   4  12        1.85        2.20      1.17 o 
   4   4  12        3.60        2.42      1.32 o 
   5   4  12       40.10       33.80      4.01 o 
   6   4  12        0.01       -2.29      2.38 o 
   7   4  12       14.13       10.70      2.20 o 
  -1   5  12       19.62       21.08      3.61 o 
   0   5  12       11.10       14.26      2.90 o 
   1   5  12       25.12       22.27      3.12 o 
   2   5  12       20.02       22.93      3.96 o 
   3   5  12       27.06       26.69      4.67 o 
   4   5  12        9.31        6.88      2.62 o 
   5   5  12       13.08       11.53      2.38 o 
   6   5  12        7.95        9.95      1.94 o 
   7   5  12       17.89       23.28      2.86 o 
   0   6  12        5.39        5.15      2.77 o 
   1   6  12        1.20        0.04      2.33 o 
   2   6  12        2.30        0.70      1.94 o 
   3   6  12       39.71       31.43      3.96 o 
   4   6  12       21.75       13.29      2.38 o 
   5   6  12       13.12       13.51      3.61 o 
   1  -4  13       27.04       35.30      4.45 o 
   2  -4  13        0.99        6.03      2.86 o 
   3  -4  13        2.55        0.31      2.11 o 
   4  -4  13       16.03       19.54      3.04 o 
   5  -4  13        3.91        1.01      2.55 o 
   0  -3  13        0.00        5.19      3.26 o 
   1  -3  13        2.34        1.23      3.48 o 
   2  -3  13        5.81       13.60      3.08 o 
   3  -3  13       30.85       29.71      4.31 o 
   4  -3  13       13.73       14.48      3.17 o 
   5  -3  13       21.47       24.69      3.08 o 
   6  -3  13        6.18       17.25      3.39 o 
   0  -2  13        9.33        8.49      3.87 o 
   1  -2  13       10.34       14.96      3.70 o 
   2  -2  13       16.44       17.83      3.43 o 
   3  -2  13       20.93       25.40      3.74 o 
   4  -2  13       13.75       12.59      2.42 o 
   5  -2  13        6.81        5.19      1.54 o 
   6  -2  13        4.77       11.66      3.52 o 
   7  -2  13       14.92       15.40      4.18 o 
  -1  -1  13       14.73       15.89      4.05 o 
   0  -1  13        1.06        5.94      3.43 o 
   1  -1  13        2.70        0.97      2.29 o 
   2  -1  13       10.12        8.93      2.95 o 
   3  -1  13        1.03        2.33      1.67 o 
   4  -1  13       63.61       61.62      3.57 o 
   5  -1  13       26.94       23.90      2.46 o 
   6  -1  13        9.12        4.93      4.45 o 
   7  -1  13       20.24       19.28      3.70 o 
  -1   0  13        0.00        1.98      2.42 o 
   0   0  13        2.55        2.55      1.63 o 
   1   0  13        7.43        7.92      1.67 o 
   2   0  13       87.71       85.78      5.02 o 
   3   0  13      196.80      220.15      9.46 o 
   4   0  13       65.08       70.60      3.83 o 
   5   0  13        0.25        0.26      1.32 o 
   6   0  13       34.04       35.39      3.92 o 
   7   0  13       39.35       38.18      5.61 o 
  -1   1  13        3.95       -0.79      3.48 o 
   0   1  13        0.56        4.53      2.46 o 
   1   1  13       20.57       24.69      2.24 o 
   2   1  13      101.04      103.91      5.68 o 
   3   1  13      184.42      193.09      8.89 o 
   4   1  13        1.63        2.82      1.54 o 
   5   1  13       16.37       15.09      1.50 o 
   6   1  13        0.05        0.15      1.78 o 
   7   1  13        1.14        0.20      3.61 o 
  -1   2  13        0.93        9.42      4.09 o 
   0   2  13        0.39        0.26      3.17 o 
   1   2  13        0.79        1.41      1.72 o 
   2   2  13       19.36       23.90      2.68 o 
   3   2  13       72.54       75.97      4.62 o 
   4   2  13        0.02        1.10      1.67 o 
   5   2  13       39.13       40.22      6.10 o 
   6   2  13       38.42       37.15      4.01 o 
   7   2  13        4.23        6.21      3.12 o 
   0   3  13        3.20        6.43      2.42 o 
   1   3  13       66.19       64.79      5.15 o 
   2   3  13       51.11       64.39      6.29 o 
   3   3  13        0.86        3.65      2.24 o 
   4   3  13        1.26        0.21      1.31 o 
   5   3  13       22.33       16.20      3.04 o 
   6   3  13        4.36        3.79      2.77 o 
   7   3  13       27.30       24.82      4.14 o 
   0   4  13       15.68        9.55      3.04 o 
   1   4  13       15.89       14.66      3.87 o 
   2   4  13        0.13        2.82      2.02 o 
   3   4  13       92.32      100.09      8.85 o 
   4   4  13       16.10       13.61      1.96 o 
   5   4  13       14.14       19.37      3.08 o 
   6   4  13        2.50        2.02      3.04 o 
   1   5  13        0.00       -0.97      2.24 o 
   2   5  13       17.92       14.04      3.92 o 
   3   5  13        6.05        5.02      2.07 o 
   5   5  13       25.99       31.34      4.09 o 
   2  -2  14        0.10       -0.18      2.38 o 
   3  -2  14        4.21        2.68      2.29 o 
   4  -2  14       82.82       77.29      5.15 o 
   5  -2  14        9.19        2.86      3.79 o 
   1  -1  14        3.90        1.76      3.61 o 
   2  -1  14        5.95        3.21      1.85 o 
   3  -1  14       18.13       13.38      2.60 o 
   4  -1  14       64.71       71.96      4.49 o 
   5  -1  14        0.56        1.01      4.49 o 
   6  -1  14        5.55        6.78      4.23 o 
   1   0  14        0.80        2.07      1.94 o 
   2   0  14        6.79        9.15      2.33 o 
   3   0  14       40.43       42.56      3.34 o 
   4   0  14        5.57        2.33      1.94 o 
   5   0  14        5.72        9.95      3.65 o 
   6   0  14        8.29       16.77      5.19 o 
   1   1  14       11.64       12.06      3.96 o 
   2   1  14        0.81        3.65      1.98 o 
   3   1  14       30.20       28.56      2.95 o 
   4   1  14        1.58        1.85      2.07 o 
   5   1  14        7.49        8.32      3.79 o 
   6   1  14        1.96        5.42      3.21 o 
   1   2  14       14.38        8.98      2.77 o 
   2   2  14        1.64        0.53      2.16 o 
   3   2  14       27.16       27.73      2.60 o 
   4   2  14       29.27       32.57      2.51 o 
   5   2  14       15.09       17.43      3.70 o 
   2   3  14       33.50       35.74      4.67 o 
   3   3  14       45.60       41.68      4.53 o 
                                                 
